# Supplementary material for: Enabling surface dependent diffusion in spatial simulations using Smoldyn
Source: BMC Res Notes. 2015 Dec 8;8:752. doi: 10.1186/s13104-015-1723-6 (PMC4673859; doi:10.1186/s13104-015-1723-6)
Supplement: Supplementary file 1 — 10.1186/s13104-015-1723-6 Smoldyn configuration files used in this manuscript. [file 13104_2015_1723_MOESM1_ESM.tgz]

Archive with 5 entries (4 files):
- SmoldynExtension-additionalFile1
- SmoldynExtension-additionalFile1/Ampar.smol
- SmoldynExtension-additionalFile1/Spine_reduced.smol
- SmoldynExtension-additionalFile1/Smoldyn_TestReaction.smol
- SmoldynExtension-additionalFile1/Smoldyn_TestDiffusion.smol
