# Supplementary material for: Enabling surface dependent diffusion in spatial simulations using Smoldyn
Source: BMC Res Notes. 2015 Dec 8;8:752. doi: 10.1186/s13104-015-1723-6 (PMC4673859; doi:10.1186/s13104-015-1723-6)
Supplement: Supplementary file 1 — 10.1186/s13104-015-1723-6 Smoldyn configuration files used in this manuscript. [file 13104_2015_1723_MOESM1_ESM.tgz › SmoldynExtension-additionalFile1/Ampar.smol]

# AMPAR Signalling Testing Domo Paper

# Keep units to nm and s!

#graphics opengl

output_root /home/yeti/
output_files POS.txt psd_diff.txt spine_diff.txt TOT.txt
cmd b molcountheader TOT.txt 	 
cmd b molcountheader psd_diff.txt
cmd b molcountheader spine_diff.txt

dim 3

max_species 10
max_mol 1000
molperbox 20

##############
#Species Def #
##############

species AMPAR 
color AMPAR(all) red

species PSD95
color PSD95(all) green

species AMPARPSD95
color AMPARPSD95(all) blue


display_size AMPAR(all) 2 
display_size PSD95(all) 5
display_size AMPARPSD95(all) 7

time_start 0
time_stop 100
time_step 0.001	

boundaries 0 -1000 1000 r
boundaries 1 -1000 1000 r 		
boundaries 2 -1000 1500 r

max_surface 2
max_compartment 1

#This spine has a volume of 504691947nm^-3 (0.5*e-18 m^3)
#surface area of PSD 872063.5 nm^2
#surface area of Spine 3728136.8 nm^2
read_file Spine_reduced.smol

start_compartment Cyt
  surface Spine
  surface PSD
  point 0 0 0
end_compartment


###########
#Diffusion#
###########

#D in nm^2/s

  difc AMPAR(all) 450000 
  difc PSD95(all) 0
  difc AMPARPSD95(all) 0 
  
  surface Spine sdifc AMPAR all 450000
  surface PSD sdifc AMPAR all 0.45
  
  surface Spine sdifc PSD95 all 0
  surface PSD sdifc PSD95 all 0

  surface Spine sdifc AMPARPSD95 all 0
  surface PSD sdifc AMPARPSD95 all 0

#####################
#molecule quantities#
#####################

  #random
  surface_mol 66 AMPAR(up) Spine all all  
  
  #pointsources
  #surface_mol 22 AMPAR(up) Spine tri t200
  #surface_mol 22 AMPAR(up) Spine tri t300
  #surface_mol 22 AMPAR(up) Spine tri t400
  
  #surface_mol 132 PSD95(up) PSD all all #from Dom XML anchor files
  
  #ring 33x2
 # surface_mol 2 AMPAR(up) Spine tri t1183
 # surface_mol 2 AMPAR(up) Spine tri t1182
 # surface_mol 2 AMPAR(up) Spine tri t1181
 # surface_mol 2 AMPAR(up) Spine tri t1180
 # surface_mol 2 AMPAR(up) Spine tri t1179
 # surface_mol 2 AMPAR(up) Spine tri t1178
 # surface_mol 2 AMPAR(up) Spine tri t1177
 # surface_mol 2 AMPAR(up) Spine tri t1176
 # surface_mol 2 AMPAR(up) Spine tri t1175
 # surface_mol 2 AMPAR(up) Spine tri t1174
 # surface_mol 2 AMPAR(up) Spine tri t1173
 # surface_mol 2 AMPAR(up) Spine tri t1172
 # surface_mol 2 AMPAR(up) Spine tri t1171
 # surface_mol 2 AMPAR(up) Spine tri t1170
 # surface_mol 2 AMPAR(up) Spine tri t1169
 # surface_mol 2 AMPAR(up) Spine tri t1168
 #  surface_mol 2 AMPAR(up) Spine tri t1167
 # surface_mol 2 AMPAR(up) Spine tri t1166
 # surface_mol 2 AMPAR(up) Spine tri t1165
 # surface_mol 2 AMPAR(up) Spine tri t1164
 # surface_mol 2 AMPAR(up) Spine tri t1163
 # surface_mol 2 AMPAR(up) Spine tri t1162
 # surface_mol 2 AMPAR(up) Spine tri t1161
 # surface_mol 2 AMPAR(up) Spine tri t1160
 # surface_mol 2 AMPAR(up) Spine tri t1159
 # surface_mol 2 AMPAR(up) Spine tri t1158
 # surface_mol 2 AMPAR(up) Spine tri t1157
 # surface_mol 2 AMPAR(up) Spine tri t1156
 # surface_mol 2 AMPAR(up) Spine tri t1155
 # surface_mol 2 AMPAR(up) Spine tri t1154
 # surface_mol 2 AMPAR(up) Spine tri t1153
 # surface_mol 2 AMPAR(up) Spine tri t1152
 # surface_mol 2 AMPAR(up) Spine tri t1151
  
  

###########
#reactions#
###########

  #reaction_surface PSD capt AMPAR(up) + PSD95(up) -> AMPARPSD95(up) 5.0980e+05
  #binding_radius capt 1

cmd N 50 molcount TOT.txt   
cmd N 50 molcountonsurf PSD psd_diff.txt
cmd N 50 molcountonsurf Spine spine_diff.txt 
cmd N 50 listmols2 POS.txt
 


 
end_file
 
