# Supplementary material for: Enabling surface dependent diffusion in spatial simulations using Smoldyn
Source: BMC Res Notes. 2015 Dec 8;8:752. doi: 10.1186/s13104-015-1723-6 (PMC4673859; doi:10.1186/s13104-015-1723-6)
Supplement: Supplementary file 1 — 10.1186/s13104-015-1723-6 Smoldyn configuration files used in this manuscript. [file 13104_2015_1723_MOESM1_ESM.tgz › SmoldynExtension-additionalFile1/Spine_reduced.smol]

start_surface Spine
   action both all reflect
  thickness 1 
  polygon front edge 
  polygon back edge 
  color both 0 0 0 1
  max_panels tri 1402
  panel tri 366.56851200 72.91500900 -131.81817600 507.55639600 100.95924400 -87.87878400 373.75000000 0.0000000e+0 -131.81817600   t0
  panel tri 366.56851200 72.91500900 -131.81817600 478.10766600 198.03868100 -87.87878400 507.55639600 100.95924400 -87.87878400   t1
  panel tri 507.55639600 100.95924400 -87.87878400 517.50000000 0.0000000e+0 -87.87878400 373.75000000 0.0000000e+0 -131.81817600   t2
  panel tri 507.55639600 100.95924400 -87.87878400 563.95153800 112.17693300 0.0000000e+0 517.50000000 0.0000000e+0 -87.87878400   t3
  panel tri 507.55639600 100.95924400 -87.87878400 531.23071300 220.04296900 0.0000000e+0 563.95153800 112.17693300 0.0000000e+0   t4
  panel tri 517.50000000 0.0000000e+0 -87.87878400 366.56851200 -72.91500900 -131.81817600 373.75000000 0.0000000e+0 -131.81817600   t5
  panel tri 517.50000000 0.0000000e+0 -87.87878400 507.55639600 -100.95924400 -87.87878400 366.56851200 -72.91500900 -131.81817600   t6
  panel tri 517.50000000 0.0000000e+0 -87.87878400 575.00000000 0.0000000e+0 0.0000000e+0 507.55639600 -100.95924400 -87.87878400   t7
  panel tri 345.29998800 143.02793900 -131.81817600 478.10766600 198.03868100 -87.87878400 366.56851200 72.91500900 -131.81817600   t8
  panel tri 345.29998800 143.02793900 -131.81817600 430.28552200 287.50759900 -87.87878400 478.10766600 198.03868100 -87.87878400   t9
  panel tri 478.10766600 198.03868100 -87.87878400 531.23071300 220.04296900 0.0000000e+0 507.55639600 100.95924400 -87.87878400   t10
  panel tri 478.10766600 198.03868100 -87.87878400 478.09503200 319.45288100 0.0000000e+0 531.23071300 220.04296900 0.0000000e+0   t11
  panel tri 310.76178000 207.64437900 -131.81817600 430.28552200 287.50759900 -87.87878400 345.29998800 143.02793900 -131.81817600   t12
  panel tri 310.76178000 207.64437900 -131.81817600 365.92776500 365.92776500 -87.87878400 430.28552200 287.50759900 -87.87878400   t13
  panel tri 430.28552200 287.50759900 -87.87878400 478.09503200 319.45288100 0.0000000e+0 478.10766600 198.03868100 -87.87878400   t14
  panel tri 430.28552200 287.50759900 -87.87878400 406.58639500 406.58639500 0.0000000e+0 478.09503200 319.45288100 0.0000000e+0   t15
  panel tri 264.28115800 264.28115800 -131.81817600 365.92776500 365.92776500 -87.87878400 310.76178000 207.64437900 -131.81817600   t16
  panel tri 264.28115800 264.28115800 -131.81817600 287.50759900 430.28552200 -87.87878400 365.92776500 365.92776500 -87.87878400   t17
  panel tri 365.92776500 365.92776500 -87.87878400 406.58639500 406.58639500 0.0000000e+0 430.28552200 287.50759900 -87.87878400   t18
  panel tri 365.92776500 365.92776500 -87.87878400 319.45288100 478.09503200 0.0000000e+0 406.58639500 406.58639500 0.0000000e+0   t19
  panel tri 207.64437900 310.76178000 -131.81817600 287.50759900 430.28552200 -87.87878400 264.28115800 264.28115800 -131.81817600   t20
  panel tri 207.64437900 310.76178000 -131.81817600 198.03868100 478.10766600 -87.87878400 287.50759900 430.28552200 -87.87878400   t21
  panel tri 287.50759900 430.28552200 -87.87878400 319.45288100 478.09503200 0.0000000e+0 365.92776500 365.92776500 -87.87878400   t22
  panel tri 287.50759900 430.28552200 -87.87878400 220.04296900 531.23071300 0.0000000e+0 319.45288100 478.09503200 0.0000000e+0   t23
  panel tri 143.02793900 345.29998800 -131.81817600 198.03868100 478.10766600 -87.87878400 207.64437900 310.76178000 -131.81817600   t24
  panel tri 143.02793900 345.29998800 -131.81817600 100.95924400 507.55639600 -87.87878400 198.03868100 478.10766600 -87.87878400   t25
  panel tri 198.03868100 478.10766600 -87.87878400 220.04296900 531.23071300 0.0000000e+0 287.50759900 430.28552200 -87.87878400   t26
  panel tri 198.03868100 478.10766600 -87.87878400 112.17693300 563.95153800 0.0000000e+0 220.04296900 531.23071300 0.0000000e+0   t27
  panel tri 72.91500900 366.56851200 -131.81817600 100.95924400 507.55639600 -87.87878400 143.02793900 345.29998800 -131.81817600   t28
  panel tri 72.91500900 366.56851200 -131.81817600 0.0000000e+0 517.50000000 -87.87878400 100.95924400 507.55639600 -87.87878400   t29
  panel tri 100.95924400 507.55639600 -87.87878400 112.17693300 563.95153800 0.0000000e+0 198.03868100 478.10766600 -87.87878400   t30
  panel tri 100.95924400 507.55639600 -87.87878400 0.0000000e+0 575.00000000 0.0000000e+0 112.17693300 563.95153800 0.0000000e+0   t31
  panel tri 0.0000000e+0 373.75000000 -131.81817600 0.0000000e+0 517.50000000 -87.87878400 72.91500900 366.56851200 -131.81817600   t32
  panel tri 0.0000000e+0 373.75000000 -131.81817600 -100.95924400 507.55639600 -87.87878400 0.0000000e+0 517.50000000 -87.87878400   t33
  panel tri 0.0000000e+0 517.50000000 -87.87878400 0.0000000e+0 575.00000000 0.0000000e+0 100.95924400 507.55639600 -87.87878400   t34
  panel tri 0.0000000e+0 517.50000000 -87.87878400 -112.17693300 563.95153800 0.0000000e+0 0.0000000e+0 575.00000000 0.0000000e+0   t35
  panel tri -72.91500900 366.56851200 -131.81817600 -100.95924400 507.55639600 -87.87878400 0.0000000e+0 373.75000000 -131.81817600   t36
  panel tri -72.91500900 366.56851200 -131.81817600 -198.03868100 478.10766600 -87.87878400 -100.95924400 507.55639600 -87.87878400   t37
  panel tri -100.95924400 507.55639600 -87.87878400 -112.17693300 563.95153800 0.0000000e+0 0.0000000e+0 517.50000000 -87.87878400   t38
  panel tri -100.95924400 507.55639600 -87.87878400 -220.04296900 531.23071300 0.0000000e+0 -112.17693300 563.95153800 0.0000000e+0   t39
  panel tri -143.02793900 345.29998800 -131.81817600 -198.03868100 478.10766600 -87.87878400 -72.91500900 366.56851200 -131.81817600   t40
  panel tri -143.02793900 345.29998800 -131.81817600 -287.50759900 430.28552200 -87.87878400 -198.03868100 478.10766600 -87.87878400   t41
  panel tri -198.03868100 478.10766600 -87.87878400 -220.04296900 531.23071300 0.0000000e+0 -100.95924400 507.55639600 -87.87878400   t42
  panel tri -198.03868100 478.10766600 -87.87878400 -319.45288100 478.09503200 0.0000000e+0 -220.04296900 531.23071300 0.0000000e+0   t43
  panel tri -207.64437900 310.76178000 -131.81817600 -287.50759900 430.28552200 -87.87878400 -143.02793900 345.29998800 -131.81817600   t44
  panel tri -207.64437900 310.76178000 -131.81817600 -365.92776500 365.92776500 -87.87878400 -287.50759900 430.28552200 -87.87878400   t45
  panel tri -287.50759900 430.28552200 -87.87878400 -319.45288100 478.09503200 0.0000000e+0 -198.03868100 478.10766600 -87.87878400   t46
  panel tri -287.50759900 430.28552200 -87.87878400 -406.58639500 406.58639500 0.0000000e+0 -319.45288100 478.09503200 0.0000000e+0   t47
  panel tri -264.28115800 264.28115800 -131.81817600 -365.92776500 365.92776500 -87.87878400 -207.64437900 310.76178000 -131.81817600   t48
  panel tri -264.28115800 264.28115800 -131.81817600 -430.28552200 287.50759900 -87.87878400 -365.92776500 365.92776500 -87.87878400   t49
  panel tri -365.92776500 365.92776500 -87.87878400 -406.58639500 406.58639500 0.0000000e+0 -287.50759900 430.28552200 -87.87878400   t50
  panel tri -365.92776500 365.92776500 -87.87878400 -478.09503200 319.45288100 0.0000000e+0 -406.58639500 406.58639500 0.0000000e+0   t51
  panel tri -310.76178000 207.64437900 -131.81817600 -430.28552200 287.50759900 -87.87878400 -264.28115800 264.28115800 -131.81817600   t52
  panel tri -310.76178000 207.64437900 -131.81817600 -478.10766600 198.03868100 -87.87878400 -430.28552200 287.50759900 -87.87878400   t53
  panel tri -430.28552200 287.50759900 -87.87878400 -478.09503200 319.45288100 0.0000000e+0 -365.92776500 365.92776500 -87.87878400   t54
  panel tri -430.28552200 287.50759900 -87.87878400 -531.23071300 220.04296900 0.0000000e+0 -478.09503200 319.45288100 0.0000000e+0   t55
  panel tri -345.29998800 143.02793900 -131.81817600 -478.10766600 198.03868100 -87.87878400 -310.76178000 207.64437900 -131.81817600   t56
  panel tri -345.29998800 143.02793900 -131.81817600 -507.55639600 100.95924400 -87.87878400 -478.10766600 198.03868100 -87.87878400   t57
  panel tri -478.10766600 198.03868100 -87.87878400 -531.23071300 220.04296900 0.0000000e+0 -430.28552200 287.50759900 -87.87878400   t58
  panel tri -478.10766600 198.03868100 -87.87878400 -563.95153800 112.17693300 0.0000000e+0 -531.23071300 220.04296900 0.0000000e+0   t59
  panel tri -366.56851200 72.91500900 -131.81817600 -507.55639600 100.95924400 -87.87878400 -345.29998800 143.02793900 -131.81817600   t60
  panel tri -366.56851200 72.91500900 -131.81817600 -517.50000000 0.0000000e+0 -87.87878400 -507.55639600 100.95924400 -87.87878400   t61
  panel tri -507.55639600 100.95924400 -87.87878400 -563.95153800 112.17693300 0.0000000e+0 -478.10766600 198.03868100 -87.87878400   t62
  panel tri -507.55639600 100.95924400 -87.87878400 -575.00000000 0.0000000e+0 0.0000000e+0 -563.95153800 112.17693300 0.0000000e+0   t63
  panel tri -373.75000000 0.0000000e+0 -131.81817600 -517.50000000 0.0000000e+0 -87.87878400 -366.56851200 72.91500900 -131.81817600   t64
  panel tri -373.75000000 0.0000000e+0 -131.81817600 -507.55639600 -100.95924400 -87.87878400 -517.50000000 0.0000000e+0 -87.87878400   t65
  panel tri -517.50000000 0.0000000e+0 -87.87878400 -575.00000000 0.0000000e+0 0.0000000e+0 -507.55639600 100.95924400 -87.87878400   t66
  panel tri -517.50000000 0.0000000e+0 -87.87878400 -563.95153800 -112.17693300 0.0000000e+0 -575.00000000 0.0000000e+0 0.0000000e+0   t67
  panel tri -366.56851200 -72.91500900 -131.81817600 -507.55639600 -100.95924400 -87.87878400 -373.75000000 0.0000000e+0 -131.81817600   t68
  panel tri -366.56851200 -72.91500900 -131.81817600 -478.10766600 -198.03868100 -87.87878400 -507.55639600 -100.95924400 -87.87878400   t69
  panel tri -507.55639600 -100.95924400 -87.87878400 -563.95153800 -112.17693300 0.0000000e+0 -517.50000000 0.0000000e+0 -87.87878400   t70
  panel tri -507.55639600 -100.95924400 -87.87878400 -531.23071300 -220.04296900 0.0000000e+0 -563.95153800 -112.17693300 0.0000000e+0   t71
  panel tri -345.29998800 -143.02793900 -131.81817600 -478.10766600 -198.03868100 -87.87878400 -366.56851200 -72.91500900 -131.81817600   t72
  panel tri -345.29998800 -143.02793900 -131.81817600 -430.28552200 -287.50759900 -87.87878400 -478.10766600 -198.03868100 -87.87878400   t73
  panel tri -478.10766600 -198.03868100 -87.87878400 -531.23071300 -220.04296900 0.0000000e+0 -507.55639600 -100.95924400 -87.87878400   t74
  panel tri -478.10766600 -198.03868100 -87.87878400 -478.09503200 -319.45288100 0.0000000e+0 -531.23071300 -220.04296900 0.0000000e+0   t75
  panel tri -310.76178000 -207.64437900 -131.81817600 -430.28552200 -287.50759900 -87.87878400 -345.29998800 -143.02793900 -131.81817600   t76
  panel tri -310.76178000 -207.64437900 -131.81817600 -365.92776500 -365.92776500 -87.87878400 -430.28552200 -287.50759900 -87.87878400   t77
  panel tri -430.28552200 -287.50759900 -87.87878400 -478.09503200 -319.45288100 0.0000000e+0 -478.10766600 -198.03868100 -87.87878400   t78
  panel tri -430.28552200 -287.50759900 -87.87878400 -406.58639500 -406.58639500 0.0000000e+0 -478.09503200 -319.45288100 0.0000000e+0   t79
  panel tri -264.28115800 -264.28115800 -131.81817600 -365.92776500 -365.92776500 -87.87878400 -310.76178000 -207.64437900 -131.81817600   t80
  panel tri -264.28115800 -264.28115800 -131.81817600 -287.50759900 -430.28552200 -87.87878400 -365.92776500 -365.92776500 -87.87878400   t81
  panel tri -365.92776500 -365.92776500 -87.87878400 -406.58639500 -406.58639500 0.0000000e+0 -430.28552200 -287.50759900 -87.87878400   t82
  panel tri -365.92776500 -365.92776500 -87.87878400 -319.45288100 -478.09503200 0.0000000e+0 -406.58639500 -406.58639500 0.0000000e+0   t83
  panel tri -207.64437900 -310.76178000 -131.81817600 -287.50759900 -430.28552200 -87.87878400 -264.28115800 -264.28115800 -131.81817600   t84
  panel tri -207.64437900 -310.76178000 -131.81817600 -198.03868100 -478.10766600 -87.87878400 -287.50759900 -430.28552200 -87.87878400   t85
  panel tri -287.50759900 -430.28552200 -87.87878400 -319.45288100 -478.09503200 0.0000000e+0 -365.92776500 -365.92776500 -87.87878400   t86
  panel tri -287.50759900 -430.28552200 -87.87878400 -220.04296900 -531.23071300 0.0000000e+0 -319.45288100 -478.09503200 0.0000000e+0   t87
  panel tri -143.02793900 -345.29998800 -131.81817600 -198.03868100 -478.10766600 -87.87878400 -207.64437900 -310.76178000 -131.81817600   t88
  panel tri -143.02793900 -345.29998800 -131.81817600 -100.95924400 -507.55639600 -87.87878400 -198.03868100 -478.10766600 -87.87878400   t89
  panel tri -198.03868100 -478.10766600 -87.87878400 -220.04296900 -531.23071300 0.0000000e+0 -287.50759900 -430.28552200 -87.87878400   t90
  panel tri -198.03868100 -478.10766600 -87.87878400 -112.17693300 -563.95153800 0.0000000e+0 -220.04296900 -531.23071300 0.0000000e+0   t91
  panel tri -72.91500900 -366.56851200 -131.81817600 -100.95924400 -507.55639600 -87.87878400 -143.02793900 -345.29998800 -131.81817600   t92
  panel tri -72.91500900 -366.56851200 -131.81817600 0.0000000e+0 -517.50000000 -87.87878400 -100.95924400 -507.55639600 -87.87878400   t93
  panel tri -100.95924400 -507.55639600 -87.87878400 -112.17693300 -563.95153800 0.0000000e+0 -198.03868100 -478.10766600 -87.87878400   t94
  panel tri -100.95924400 -507.55639600 -87.87878400 0.0000000e+0 -575.00000000 0.0000000e+0 -112.17693300 -563.95153800 0.0000000e+0   t95
  panel tri 0.0000000e+0 -373.75000000 -131.81817600 0.0000000e+0 -517.50000000 -87.87878400 -72.91500900 -366.56851200 -131.81817600   t96
  panel tri 0.0000000e+0 -373.75000000 -131.81817600 100.95924400 -507.55639600 -87.87878400 0.0000000e+0 -517.50000000 -87.87878400   t97
  panel tri 0.0000000e+0 -517.50000000 -87.87878400 0.0000000e+0 -575.00000000 0.0000000e+0 -100.95924400 -507.55639600 -87.87878400   t98
  panel tri 0.0000000e+0 -517.50000000 -87.87878400 112.17693300 -563.95153800 0.0000000e+0 0.0000000e+0 -575.00000000 0.0000000e+0   t99
  panel tri 72.91500900 -366.56851200 -131.81817600 100.95924400 -507.55639600 -87.87878400 0.0000000e+0 -373.75000000 -131.81817600   t100
  panel tri 72.91500900 -366.56851200 -131.81817600 198.03868100 -478.10766600 -87.87878400 100.95924400 -507.55639600 -87.87878400   t101
  panel tri 100.95924400 -507.55639600 -87.87878400 112.17693300 -563.95153800 0.0000000e+0 0.0000000e+0 -517.50000000 -87.87878400   t102
  panel tri 100.95924400 -507.55639600 -87.87878400 220.04296900 -531.23071300 0.0000000e+0 112.17693300 -563.95153800 0.0000000e+0   t103
  panel tri 143.02793900 -345.29998800 -131.81817600 198.03868100 -478.10766600 -87.87878400 72.91500900 -366.56851200 -131.81817600   t104
  panel tri 143.02793900 -345.29998800 -131.81817600 287.50759900 -430.28552200 -87.87878400 198.03868100 -478.10766600 -87.87878400   t105
  panel tri 198.03868100 -478.10766600 -87.87878400 220.04296900 -531.23071300 0.0000000e+0 100.95924400 -507.55639600 -87.87878400   t106
  panel tri 198.03868100 -478.10766600 -87.87878400 319.45288100 -478.09503200 0.0000000e+0 220.04296900 -531.23071300 0.0000000e+0   t107
  panel tri 207.64437900 -310.76178000 -131.81817600 287.50759900 -430.28552200 -87.87878400 143.02793900 -345.29998800 -131.81817600   t108
  panel tri 207.64437900 -310.76178000 -131.81817600 365.92776500 -365.92776500 -87.87878400 287.50759900 -430.28552200 -87.87878400   t109
  panel tri 287.50759900 -430.28552200 -87.87878400 319.45288100 -478.09503200 0.0000000e+0 198.03868100 -478.10766600 -87.87878400   t110
  panel tri 287.50759900 -430.28552200 -87.87878400 406.58639500 -406.58639500 0.0000000e+0 319.45288100 -478.09503200 0.0000000e+0   t111
  panel tri 264.28115800 -264.28115800 -131.81817600 365.92776500 -365.92776500 -87.87878400 207.64437900 -310.76178000 -131.81817600   t112
  panel tri 264.28115800 -264.28115800 -131.81817600 430.28552200 -287.50759900 -87.87878400 365.92776500 -365.92776500 -87.87878400   t113
  panel tri 365.92776500 -365.92776500 -87.87878400 406.58639500 -406.58639500 0.0000000e+0 287.50759900 -430.28552200 -87.87878400   t114
  panel tri 365.92776500 -365.92776500 -87.87878400 478.09503200 -319.45288100 0.0000000e+0 406.58639500 -406.58639500 0.0000000e+0   t115
  panel tri 310.76178000 -207.64437900 -131.81817600 430.28552200 -287.50759900 -87.87878400 264.28115800 -264.28115800 -131.81817600   t116
  panel tri 310.76178000 -207.64437900 -131.81817600 478.10766600 -198.03868100 -87.87878400 430.28552200 -287.50759900 -87.87878400   t117
  panel tri 430.28552200 -287.50759900 -87.87878400 478.09503200 -319.45288100 0.0000000e+0 365.92776500 -365.92776500 -87.87878400   t118
  panel tri 430.28552200 -287.50759900 -87.87878400 531.23071300 -220.04296900 0.0000000e+0 478.09503200 -319.45288100 0.0000000e+0   t119
  panel tri 345.29998800 -143.02793900 -131.81817600 478.10766600 -198.03868100 -87.87878400 310.76178000 -207.64437900 -131.81817600   t120
  panel tri 345.29998800 -143.02793900 -131.81817600 507.55639600 -100.95924400 -87.87878400 478.10766600 -198.03868100 -87.87878400   t121
  panel tri 478.10766600 -198.03868100 -87.87878400 531.23071300 -220.04296900 0.0000000e+0 430.28552200 -287.50759900 -87.87878400   t122
  panel tri 478.10766600 -198.03868100 -87.87878400 563.95153800 -112.17693300 0.0000000e+0 531.23071300 -220.04296900 0.0000000e+0   t123
  panel tri 366.56851200 -72.91500900 -131.81817600 507.55639600 -100.95924400 -87.87878400 345.29998800 -143.02793900 -131.81817600   t124
  panel tri 507.55639600 -100.95924400 -87.87878400 563.95153800 -112.17693300 0.0000000e+0 478.10766600 -198.03868100 -87.87878400   t125
  panel tri 563.95153800 112.17693300 0.0000000e+0 575.00000000 0.0000000e+0 0.0000000e+0 517.50000000 0.0000000e+0 -87.87878400   t126
  panel tri 563.95153800 112.17693300 0.0000000e+0 555.26861600 110.44979100 92.16899900 575.00000000 0.0000000e+0 0.0000000e+0   t127
  panel tri 563.95153800 112.17693300 0.0000000e+0 523.05157500 216.65506000 92.16899900 555.26861600 110.44979100 92.16899900   t128
  panel tri 575.00000000 0.0000000e+0 0.0000000e+0 563.95153800 -112.17693300 0.0000000e+0 507.55639600 -100.95924400 -87.87878400   t129
  panel tri 575.00000000 0.0000000e+0 0.0000000e+0 566.14697300 0.0000000e+0 92.16899900 563.95153800 -112.17693300 0.0000000e+0   t130
  panel tri 531.23071300 220.04296900 0.0000000e+0 523.05157500 216.65506000 92.16899900 563.95153800 112.17693300 0.0000000e+0   t131
  panel tri 531.23071300 220.04296900 0.0000000e+0 470.73397800 314.53439300 92.16899900 523.05157500 216.65506000 92.16899900   t132
  panel tri 478.09503200 319.45288100 0.0000000e+0 470.73397800 314.53439300 92.16899900 531.23071300 220.04296900 0.0000000e+0   t133
  panel tri 478.09503200 319.45288100 0.0000000e+0 400.32635500 400.32635500 92.16899900 470.73397800 314.53439300 92.16899900   t134
  panel tri 406.58639500 406.58639500 0.0000000e+0 400.32635500 400.32635500 92.16899900 478.09503200 319.45288100 0.0000000e+0   t135
  panel tri 406.58639500 406.58639500 0.0000000e+0 314.53439300 470.73397800 92.16899900 400.32635500 400.32635500 92.16899900   t136
  panel tri 319.45288100 478.09503200 0.0000000e+0 314.53439300 470.73397800 92.16899900 406.58639500 406.58639500 0.0000000e+0   t137
  panel tri 319.45288100 478.09503200 0.0000000e+0 216.65506000 523.05157500 92.16899900 314.53439300 470.73397800 92.16899900   t138
  panel tri 220.04296900 531.23071300 0.0000000e+0 216.65506000 523.05157500 92.16899900 319.45288100 478.09503200 0.0000000e+0   t139
  panel tri 220.04296900 531.23071300 0.0000000e+0 110.44979100 555.26861600 92.16899900 216.65506000 523.05157500 92.16899900   t140
  panel tri 112.17693300 563.95153800 0.0000000e+0 110.44979100 555.26861600 92.16899900 220.04296900 531.23071300 0.0000000e+0   t141
  panel tri 112.17693300 563.95153800 0.0000000e+0 0.0000000e+0 566.14697300 92.16899900 110.44979100 555.26861600 92.16899900   t142
  panel tri 0.0000000e+0 575.00000000 0.0000000e+0 0.0000000e+0 566.14697300 92.16899900 112.17693300 563.95153800 0.0000000e+0   t143
  panel tri 0.0000000e+0 575.00000000 0.0000000e+0 -110.44979100 555.26861600 92.16899900 0.0000000e+0 566.14697300 92.16899900   t144
  panel tri -112.17693300 563.95153800 0.0000000e+0 -110.44979100 555.26861600 92.16899900 0.0000000e+0 575.00000000 0.0000000e+0   t145
  panel tri -112.17693300 563.95153800 0.0000000e+0 -216.65506000 523.05157500 92.16899900 -110.44979100 555.26861600 92.16899900   t146
  panel tri -220.04296900 531.23071300 0.0000000e+0 -216.65506000 523.05157500 92.16899900 -112.17693300 563.95153800 0.0000000e+0   t147
  panel tri -220.04296900 531.23071300 0.0000000e+0 -314.53439300 470.73397800 92.16899900 -216.65506000 523.05157500 92.16899900   t148
  panel tri -319.45288100 478.09503200 0.0000000e+0 -314.53439300 470.73397800 92.16899900 -220.04296900 531.23071300 0.0000000e+0   t149
  panel tri -319.45288100 478.09503200 0.0000000e+0 -400.32635500 400.32635500 92.16899900 -314.53439300 470.73397800 92.16899900   t150
  panel tri -406.58639500 406.58639500 0.0000000e+0 -400.32635500 400.32635500 92.16899900 -319.45288100 478.09503200 0.0000000e+0   t151
  panel tri -406.58639500 406.58639500 0.0000000e+0 -470.73397800 314.53439300 92.16899900 -400.32635500 400.32635500 92.16899900   t152
  panel tri -478.09503200 319.45288100 0.0000000e+0 -470.73397800 314.53439300 92.16899900 -406.58639500 406.58639500 0.0000000e+0   t153
  panel tri -478.09503200 319.45288100 0.0000000e+0 -523.05157500 216.65506000 92.16899900 -470.73397800 314.53439300 92.16899900   t154
  panel tri -531.23071300 220.04296900 0.0000000e+0 -523.05157500 216.65506000 92.16899900 -478.09503200 319.45288100 0.0000000e+0   t155
  panel tri -531.23071300 220.04296900 0.0000000e+0 -555.26861600 110.44979100 92.16899900 -523.05157500 216.65506000 92.16899900   t156
  panel tri -563.95153800 112.17693300 0.0000000e+0 -555.26861600 110.44979100 92.16899900 -531.23071300 220.04296900 0.0000000e+0   t157
  panel tri -563.95153800 112.17693300 0.0000000e+0 -566.14697300 0.0000000e+0 92.16899900 -555.26861600 110.44979100 92.16899900   t158
  panel tri -575.00000000 0.0000000e+0 0.0000000e+0 -566.14697300 0.0000000e+0 92.16899900 -563.95153800 112.17693300 0.0000000e+0   t159
  panel tri -575.00000000 0.0000000e+0 0.0000000e+0 -555.26861600 -110.44979100 92.16899900 -566.14697300 0.0000000e+0 92.16899900   t160
  panel tri -563.95153800 -112.17693300 0.0000000e+0 -555.26861600 -110.44979100 92.16899900 -575.00000000 0.0000000e+0 0.0000000e+0   t161
  panel tri -563.95153800 -112.17693300 0.0000000e+0 -523.05157500 -216.65506000 92.16899900 -555.26861600 -110.44979100 92.16899900   t162
  panel tri -531.23071300 -220.04296900 0.0000000e+0 -523.05157500 -216.65506000 92.16899900 -563.95153800 -112.17693300 0.0000000e+0   t163
  panel tri -531.23071300 -220.04296900 0.0000000e+0 -470.73397800 -314.53439300 92.16899900 -523.05157500 -216.65506000 92.16899900   t164
  panel tri -478.09503200 -319.45288100 0.0000000e+0 -470.73397800 -314.53439300 92.16899900 -531.23071300 -220.04296900 0.0000000e+0   t165
  panel tri -478.09503200 -319.45288100 0.0000000e+0 -400.32635500 -400.32635500 92.16899900 -470.73397800 -314.53439300 92.16899900   t166
  panel tri -406.58639500 -406.58639500 0.0000000e+0 -400.32635500 -400.32635500 92.16899900 -478.09503200 -319.45288100 0.0000000e+0   t167
  panel tri -406.58639500 -406.58639500 0.0000000e+0 -314.53439300 -470.73397800 92.16899900 -400.32635500 -400.32635500 92.16899900   t168
  panel tri -319.45288100 -478.09503200 0.0000000e+0 -314.53439300 -470.73397800 92.16899900 -406.58639500 -406.58639500 0.0000000e+0   t169
  panel tri -319.45288100 -478.09503200 0.0000000e+0 -216.65506000 -523.05157500 92.16899900 -314.53439300 -470.73397800 92.16899900   t170
  panel tri -220.04296900 -531.23071300 0.0000000e+0 -216.65506000 -523.05157500 92.16899900 -319.45288100 -478.09503200 0.0000000e+0   t171
  panel tri -220.04296900 -531.23071300 0.0000000e+0 -110.44979100 -555.26861600 92.16899900 -216.65506000 -523.05157500 92.16899900   t172
  panel tri -112.17693300 -563.95153800 0.0000000e+0 -110.44979100 -555.26861600 92.16899900 -220.04296900 -531.23071300 0.0000000e+0   t173
  panel tri -112.17693300 -563.95153800 0.0000000e+0 0.0000000e+0 -566.14697300 92.16899900 -110.44979100 -555.26861600 92.16899900   t174
  panel tri 0.0000000e+0 -575.00000000 0.0000000e+0 0.0000000e+0 -566.14697300 92.16899900 -112.17693300 -563.95153800 0.0000000e+0   t175
  panel tri 0.0000000e+0 -575.00000000 0.0000000e+0 110.44979100 -555.26861600 92.16899900 0.0000000e+0 -566.14697300 92.16899900   t176
  panel tri 112.17693300 -563.95153800 0.0000000e+0 110.44979100 -555.26861600 92.16899900 0.0000000e+0 -575.00000000 0.0000000e+0   t177
  panel tri 112.17693300 -563.95153800 0.0000000e+0 216.65506000 -523.05157500 92.16899900 110.44979100 -555.26861600 92.16899900   t178
  panel tri 220.04296900 -531.23071300 0.0000000e+0 216.65506000 -523.05157500 92.16899900 112.17693300 -563.95153800 0.0000000e+0   t179
  panel tri 220.04296900 -531.23071300 0.0000000e+0 314.53439300 -470.73397800 92.16899900 216.65506000 -523.05157500 92.16899900   t180
  panel tri 319.45288100 -478.09503200 0.0000000e+0 314.53439300 -470.73397800 92.16899900 220.04296900 -531.23071300 0.0000000e+0   t181
  panel tri 319.45288100 -478.09503200 0.0000000e+0 400.32635500 -400.32635500 92.16899900 314.53439300 -470.73397800 92.16899900   t182
  panel tri 406.58639500 -406.58639500 0.0000000e+0 400.32635500 -400.32635500 92.16899900 319.45288100 -478.09503200 0.0000000e+0   t183
  panel tri 406.58639500 -406.58639500 0.0000000e+0 470.73397800 -314.53439300 92.16899900 400.32635500 -400.32635500 92.16899900   t184
  panel tri 478.09503200 -319.45288100 0.0000000e+0 470.73397800 -314.53439300 92.16899900 406.58639500 -406.58639500 0.0000000e+0   t185
  panel tri 478.09503200 -319.45288100 0.0000000e+0 523.05157500 -216.65506000 92.16899900 470.73397800 -314.53439300 92.16899900   t186
  panel tri 531.23071300 -220.04296900 0.0000000e+0 523.05157500 -216.65506000 92.16899900 478.09503200 -319.45288100 0.0000000e+0   t187
  panel tri 531.23071300 -220.04296900 0.0000000e+0 555.26861600 -110.44979100 92.16899900 523.05157500 -216.65506000 92.16899900   t188
  panel tri 563.95153800 -112.17693300 0.0000000e+0 555.26861600 -110.44979100 92.16899900 531.23071300 -220.04296900 0.0000000e+0   t189
  panel tri 555.26861600 110.44979100 92.16899900 566.14697300 0.0000000e+0 92.16899900 575.00000000 0.0000000e+0 0.0000000e+0   t190
  panel tri 555.26861600 110.44979100 92.16899900 529.48712200 105.32154100 181.49981700 566.14697300 0.0000000e+0 92.16899900   t191
  panel tri 555.26861600 110.44979100 92.16899900 498.76596100 206.59562700 181.49981700 529.48712200 105.32154100 181.49981700   t192
  panel tri 566.14697300 0.0000000e+0 92.16899900 555.26861600 -110.44979100 92.16899900 563.95153800 -112.17693300 0.0000000e+0   t193
  panel tri 566.14697300 0.0000000e+0 92.16899900 539.86041300 0.0000000e+0 181.49981700 555.26861600 -110.44979100 92.16899900   t194
  panel tri 523.05157500 216.65506000 92.16899900 498.76596100 206.59562700 181.49981700 555.26861600 110.44979100 92.16899900   t195
  panel tri 523.05157500 216.65506000 92.16899900 448.87750200 299.93035900 181.49981700 498.76596100 206.59562700 181.49981700   t196
  panel tri 470.73397800 314.53439300 92.16899900 448.87750200 299.93035900 181.49981700 523.05157500 216.65506000 92.16899900   t197
  panel tri 470.73397800 314.53439300 92.16899900 381.73895300 381.73895300 181.49981700 448.87750200 299.93035900 181.49981700   t198
  panel tri 400.32635500 400.32635500 92.16899900 381.73895300 381.73895300 181.49981700 470.73397800 314.53439300 92.16899900   t199
  panel tri 400.32635500 400.32635500 92.16899900 299.93035900 448.87750200 181.49981700 381.73895300 381.73895300 181.49981700   t200
  panel tri 314.53439300 470.73397800 92.16899900 299.93035900 448.87750200 181.49981700 400.32635500 400.32635500 92.16899900   t201
  panel tri 314.53439300 470.73397800 92.16899900 206.59562700 498.76596100 181.49981700 299.93035900 448.87750200 181.49981700   t202
  panel tri 216.65506000 523.05157500 92.16899900 206.59562700 498.76596100 181.49981700 314.53439300 470.73397800 92.16899900   t203
  panel tri 216.65506000 523.05157500 92.16899900 105.32154100 529.48712200 181.49981700 206.59562700 498.76596100 181.49981700   t204
  panel tri 110.44979100 555.26861600 92.16899900 105.32154100 529.48712200 181.49981700 216.65506000 523.05157500 92.16899900   t205
  panel tri 110.44979100 555.26861600 92.16899900 0.0000000e+0 539.86041300 181.49981700 105.32154100 529.48712200 181.49981700   t206
  panel tri 0.0000000e+0 566.14697300 92.16899900 0.0000000e+0 539.86041300 181.49981700 110.44979100 555.26861600 92.16899900   t207
  panel tri 0.0000000e+0 566.14697300 92.16899900 -105.32154100 529.48712200 181.49981700 0.0000000e+0 539.86041300 181.49981700   t208
  panel tri -110.44979100 555.26861600 92.16899900 -105.32154100 529.48712200 181.49981700 0.0000000e+0 566.14697300 92.16899900   t209
  panel tri -110.44979100 555.26861600 92.16899900 -206.59562700 498.76596100 181.49981700 -105.32154100 529.48712200 181.49981700   t210
  panel tri -216.65506000 523.05157500 92.16899900 -206.59562700 498.76596100 181.49981700 -110.44979100 555.26861600 92.16899900   t211
  panel tri -216.65506000 523.05157500 92.16899900 -299.93035900 448.87750200 181.49981700 -206.59562700 498.76596100 181.49981700   t212
  panel tri -314.53439300 470.73397800 92.16899900 -299.93035900 448.87750200 181.49981700 -216.65506000 523.05157500 92.16899900   t213
  panel tri -314.53439300 470.73397800 92.16899900 -381.73895300 381.73895300 181.49981700 -299.93035900 448.87750200 181.49981700   t214
  panel tri -400.32635500 400.32635500 92.16899900 -381.73895300 381.73895300 181.49981700 -314.53439300 470.73397800 92.16899900   t215
  panel tri -400.32635500 400.32635500 92.16899900 -448.87750200 299.93035900 181.49981700 -381.73895300 381.73895300 181.49981700   t216
  panel tri -470.73397800 314.53439300 92.16899900 -448.87750200 299.93035900 181.49981700 -400.32635500 400.32635500 92.16899900   t217
  panel tri -470.73397800 314.53439300 92.16899900 -498.76596100 206.59562700 181.49981700 -448.87750200 299.93035900 181.49981700   t218
  panel tri -523.05157500 216.65506000 92.16899900 -498.76596100 206.59562700 181.49981700 -470.73397800 314.53439300 92.16899900   t219
  panel tri -523.05157500 216.65506000 92.16899900 -529.48712200 105.32154100 181.49981700 -498.76596100 206.59562700 181.49981700   t220
  panel tri -555.26861600 110.44979100 92.16899900 -529.48712200 105.32154100 181.49981700 -523.05157500 216.65506000 92.16899900   t221
  panel tri -555.26861600 110.44979100 92.16899900 -539.86041300 0.0000000e+0 181.49981700 -529.48712200 105.32154100 181.49981700   t222
  panel tri -566.14697300 0.0000000e+0 92.16899900 -539.86041300 0.0000000e+0 181.49981700 -555.26861600 110.44979100 92.16899900   t223
  panel tri -566.14697300 0.0000000e+0 92.16899900 -529.48712200 -105.32154100 181.49981700 -539.86041300 0.0000000e+0 181.49981700   t224
  panel tri -555.26861600 -110.44979100 92.16899900 -529.48712200 -105.32154100 181.49981700 -566.14697300 0.0000000e+0 92.16899900   t225
  panel tri -555.26861600 -110.44979100 92.16899900 -498.76596100 -206.59562700 181.49981700 -529.48712200 -105.32154100 181.49981700   t226
  panel tri -523.05157500 -216.65506000 92.16899900 -498.76596100 -206.59562700 181.49981700 -555.26861600 -110.44979100 92.16899900   t227
  panel tri -523.05157500 -216.65506000 92.16899900 -448.87750200 -299.93035900 181.49981700 -498.76596100 -206.59562700 181.49981700   t228
  panel tri -470.73397800 -314.53439300 92.16899900 -448.87750200 -299.93035900 181.49981700 -523.05157500 -216.65506000 92.16899900   t229
  panel tri -470.73397800 -314.53439300 92.16899900 -381.73895300 -381.73895300 181.49981700 -448.87750200 -299.93035900 181.49981700   t230
  panel tri -400.32635500 -400.32635500 92.16899900 -381.73895300 -381.73895300 181.49981700 -470.73397800 -314.53439300 92.16899900   t231
  panel tri -400.32635500 -400.32635500 92.16899900 -299.93035900 -448.87750200 181.49981700 -381.73895300 -381.73895300 181.49981700   t232
  panel tri -314.53439300 -470.73397800 92.16899900 -299.93035900 -448.87750200 181.49981700 -400.32635500 -400.32635500 92.16899900   t233
  panel tri -314.53439300 -470.73397800 92.16899900 -206.59562700 -498.76596100 181.49981700 -299.93035900 -448.87750200 181.49981700   t234
  panel tri -216.65506000 -523.05157500 92.16899900 -206.59562700 -498.76596100 181.49981700 -314.53439300 -470.73397800 92.16899900   t235
  panel tri -216.65506000 -523.05157500 92.16899900 -105.32154100 -529.48712200 181.49981700 -206.59562700 -498.76596100 181.49981700   t236
  panel tri -110.44979100 -555.26861600 92.16899900 -105.32154100 -529.48712200 181.49981700 -216.65506000 -523.05157500 92.16899900   t237
  panel tri -110.44979100 -555.26861600 92.16899900 0.0000000e+0 -539.86041300 181.49981700 -105.32154100 -529.48712200 181.49981700   t238
  panel tri 0.0000000e+0 -566.14697300 92.16899900 0.0000000e+0 -539.86041300 181.49981700 -110.44979100 -555.26861600 92.16899900   t239
  panel tri 0.0000000e+0 -566.14697300 92.16899900 105.32154100 -529.48712200 181.49981700 0.0000000e+0 -539.86041300 181.49981700   t240
  panel tri 110.44979100 -555.26861600 92.16899900 105.32154100 -529.48712200 181.49981700 0.0000000e+0 -566.14697300 92.16899900   t241
  panel tri 110.44979100 -555.26861600 92.16899900 206.59562700 -498.76596100 181.49981700 105.32154100 -529.48712200 181.49981700   t242
  panel tri 216.65506000 -523.05157500 92.16899900 206.59562700 -498.76596100 181.49981700 110.44979100 -555.26861600 92.16899900   t243
  panel tri 216.65506000 -523.05157500 92.16899900 299.93035900 -448.87750200 181.49981700 206.59562700 -498.76596100 181.49981700   t244
  panel tri 314.53439300 -470.73397800 92.16899900 299.93035900 -448.87750200 181.49981700 216.65506000 -523.05157500 92.16899900   t245
  panel tri 314.53439300 -470.73397800 92.16899900 381.73895300 -381.73895300 181.49981700 299.93035900 -448.87750200 181.49981700   t246
  panel tri 400.32635500 -400.32635500 92.16899900 381.73895300 -381.73895300 181.49981700 314.53439300 -470.73397800 92.16899900   t247
  panel tri 400.32635500 -400.32635500 92.16899900 448.87750200 -299.93035900 181.49981700 381.73895300 -381.73895300 181.49981700   t248
  panel tri 470.73397800 -314.53439300 92.16899900 448.87750200 -299.93035900 181.49981700 400.32635500 -400.32635500 92.16899900   t249
  panel tri 470.73397800 -314.53439300 92.16899900 498.76596100 -206.59562700 181.49981700 448.87750200 -299.93035900 181.49981700   t250
  panel tri 523.05157500 -216.65506000 92.16899900 498.76596100 -206.59562700 181.49981700 470.73397800 -314.53439300 92.16899900   t251
  panel tri 523.05157500 -216.65506000 92.16899900 529.48712200 -105.32154100 181.49981700 498.76596100 -206.59562700 181.49981700   t252
  panel tri 555.26861600 -110.44979100 92.16899900 529.48712200 -105.32154100 181.49981700 523.05157500 -216.65506000 92.16899900   t253
  panel tri 529.48712200 105.32154100 181.49981700 539.86041300 0.0000000e+0 181.49981700 566.14697300 0.0000000e+0 92.16899900   t254
  panel tri 529.48712200 105.32154100 181.49981700 487.40103100 96.95009600 265.24166900 539.86041300 0.0000000e+0 181.49981700   t255
  panel tri 529.48712200 105.32154100 181.49981700 459.12173500 190.17445400 265.24166900 487.40103100 96.95009600 265.24166900   t256
  panel tri 539.86041300 0.0000000e+0 181.49981700 529.48712200 -105.32154100 181.49981700 555.26861600 -110.44979100 92.16899900   t257
  panel tri 539.86041300 0.0000000e+0 181.49981700 496.94979900 0.0000000e+0 265.24166900 529.48712200 -105.32154100 181.49981700   t258
  panel tri 498.76596100 206.59562700 181.49981700 459.12173500 190.17445400 265.24166900 529.48712200 105.32154100 181.49981700   t259
  panel tri 498.76596100 206.59562700 181.49981700 413.19863900 276.09051500 265.24166900 459.12173500 190.17445400 265.24166900   t260
  panel tri 448.87750200 299.93035900 181.49981700 413.19863900 276.09051500 265.24166900 498.76596100 206.59562700 181.49981700   t261
  panel tri 448.87750200 299.93035900 181.49981700 351.39657600 351.39657600 265.24166900 413.19863900 276.09051500 265.24166900   t262
  panel tri 381.73895300 381.73895300 181.49981700 351.39657600 351.39657600 265.24166900 448.87750200 299.93035900 181.49981700   t263
  panel tri 381.73895300 381.73895300 181.49981700 276.09051500 413.19863900 265.24166900 351.39657600 351.39657600 265.24166900   t264
  panel tri 299.93035900 448.87750200 181.49981700 276.09051500 413.19863900 265.24166900 381.73895300 381.73895300 181.49981700   t265
  panel tri 299.93035900 448.87750200 181.49981700 190.17445400 459.12173500 265.24166900 276.09051500 413.19863900 265.24166900   t266
  panel tri 206.59562700 498.76596100 181.49981700 190.17445400 459.12173500 265.24166900 299.93035900 448.87750200 181.49981700   t267
  panel tri 206.59562700 498.76596100 181.49981700 96.95009600 487.40103100 265.24166900 190.17445400 459.12173500 265.24166900   t268
  panel tri 105.32154100 529.48712200 181.49981700 96.95009600 487.40103100 265.24166900 206.59562700 498.76596100 181.49981700   t269
  panel tri 105.32154100 529.48712200 181.49981700 0.0000000e+0 496.94979900 265.24166900 96.95009600 487.40103100 265.24166900   t270
  panel tri 0.0000000e+0 539.86041300 181.49981700 0.0000000e+0 496.94979900 265.24166900 105.32154100 529.48712200 181.49981700   t271
  panel tri 0.0000000e+0 539.86041300 181.49981700 -96.95009600 487.40103100 265.24166900 0.0000000e+0 496.94979900 265.24166900   t272
  panel tri -105.32154100 529.48712200 181.49981700 -96.95009600 487.40103100 265.24166900 0.0000000e+0 539.86041300 181.49981700   t273
  panel tri -105.32154100 529.48712200 181.49981700 -190.17445400 459.12173500 265.24166900 -96.95009600 487.40103100 265.24166900   t274
  panel tri -206.59562700 498.76596100 181.49981700 -190.17445400 459.12173500 265.24166900 -105.32154100 529.48712200 181.49981700   t275
  panel tri -206.59562700 498.76596100 181.49981700 -276.09051500 413.19863900 265.24166900 -190.17445400 459.12173500 265.24166900   t276
  panel tri -299.93035900 448.87750200 181.49981700 -276.09051500 413.19863900 265.24166900 -206.59562700 498.76596100 181.49981700   t277
  panel tri -299.93035900 448.87750200 181.49981700 -351.39657600 351.39657600 265.24166900 -276.09051500 413.19863900 265.24166900   t278
  panel tri -381.73895300 381.73895300 181.49981700 -351.39657600 351.39657600 265.24166900 -299.93035900 448.87750200 181.49981700   t279
  panel tri -381.73895300 381.73895300 181.49981700 -413.19863900 276.09051500 265.24166900 -351.39657600 351.39657600 265.24166900   t280
  panel tri -448.87750200 299.93035900 181.49981700 -413.19863900 276.09051500 265.24166900 -381.73895300 381.73895300 181.49981700   t281
  panel tri -448.87750200 299.93035900 181.49981700 -459.12173500 190.17445400 265.24166900 -413.19863900 276.09051500 265.24166900   t282
  panel tri -498.76596100 206.59562700 181.49981700 -459.12173500 190.17445400 265.24166900 -448.87750200 299.93035900 181.49981700   t283
  panel tri -498.76596100 206.59562700 181.49981700 -487.40103100 96.95009600 265.24166900 -459.12173500 190.17445400 265.24166900   t284
  panel tri -529.48712200 105.32154100 181.49981700 -487.40103100 96.95009600 265.24166900 -498.76596100 206.59562700 181.49981700   t285
  panel tri -529.48712200 105.32154100 181.49981700 -496.94979900 0.0000000e+0 265.24166900 -487.40103100 96.95009600 265.24166900   t286
  panel tri -539.86041300 0.0000000e+0 181.49981700 -496.94979900 0.0000000e+0 265.24166900 -529.48712200 105.32154100 181.49981700   t287
  panel tri -539.86041300 0.0000000e+0 181.49981700 -487.40103100 -96.95009600 265.24166900 -496.94979900 0.0000000e+0 265.24166900   t288
  panel tri -529.48712200 -105.32154100 181.49981700 -487.40103100 -96.95009600 265.24166900 -539.86041300 0.0000000e+0 181.49981700   t289
  panel tri -529.48712200 -105.32154100 181.49981700 -459.12173500 -190.17445400 265.24166900 -487.40103100 -96.95009600 265.24166900   t290
  panel tri -498.76596100 -206.59562700 181.49981700 -459.12173500 -190.17445400 265.24166900 -529.48712200 -105.32154100 181.49981700   t291
  panel tri -498.76596100 -206.59562700 181.49981700 -413.19863900 -276.09051500 265.24166900 -459.12173500 -190.17445400 265.24166900   t292
  panel tri -448.87750200 -299.93035900 181.49981700 -413.19863900 -276.09051500 265.24166900 -498.76596100 -206.59562700 181.49981700   t293
  panel tri -448.87750200 -299.93035900 181.49981700 -351.39657600 -351.39657600 265.24166900 -413.19863900 -276.09051500 265.24166900   t294
  panel tri -381.73895300 -381.73895300 181.49981700 -351.39657600 -351.39657600 265.24166900 -448.87750200 -299.93035900 181.49981700   t295
  panel tri -381.73895300 -381.73895300 181.49981700 -276.09051500 -413.19863900 265.24166900 -351.39657600 -351.39657600 265.24166900   t296
  panel tri -299.93035900 -448.87750200 181.49981700 -276.09051500 -413.19863900 265.24166900 -381.73895300 -381.73895300 181.49981700   t297
  panel tri -299.93035900 -448.87750200 181.49981700 -190.17445400 -459.12173500 265.24166900 -276.09051500 -413.19863900 265.24166900   t298
  panel tri -206.59562700 -498.76596100 181.49981700 -190.17445400 -459.12173500 265.24166900 -299.93035900 -448.87750200 181.49981700   t299
  panel tri -206.59562700 -498.76596100 181.49981700 -96.95009600 -487.40103100 265.24166900 -190.17445400 -459.12173500 265.24166900   t300
  panel tri -105.32154100 -529.48712200 181.49981700 -96.95009600 -487.40103100 265.24166900 -206.59562700 -498.76596100 181.49981700   t301
  panel tri -105.32154100 -529.48712200 181.49981700 0.0000000e+0 -496.94979900 265.24166900 -96.95009600 -487.40103100 265.24166900   t302
  panel tri 0.0000000e+0 -539.86041300 181.49981700 0.0000000e+0 -496.94979900 265.24166900 -105.32154100 -529.48712200 181.49981700   t303
  panel tri 0.0000000e+0 -539.86041300 181.49981700 96.95009600 -487.40103100 265.24166900 0.0000000e+0 -496.94979900 265.24166900   t304
  panel tri 105.32154100 -529.48712200 181.49981700 96.95009600 -487.40103100 265.24166900 0.0000000e+0 -539.86041300 181.49981700   t305
  panel tri 105.32154100 -529.48712200 181.49981700 190.17445400 -459.12173500 265.24166900 96.95009600 -487.40103100 265.24166900   t306
  panel tri 206.59562700 -498.76596100 181.49981700 190.17445400 -459.12173500 265.24166900 105.32154100 -529.48712200 181.49981700   t307
  panel tri 206.59562700 -498.76596100 181.49981700 276.09051500 -413.19863900 265.24166900 190.17445400 -459.12173500 265.24166900   t308
  panel tri 299.93035900 -448.87750200 181.49981700 276.09051500 -413.19863900 265.24166900 206.59562700 -498.76596100 181.49981700   t309
  panel tri 299.93035900 -448.87750200 181.49981700 351.39657600 -351.39657600 265.24166900 276.09051500 -413.19863900 265.24166900   t310
  panel tri 381.73895300 -381.73895300 181.49981700 351.39657600 -351.39657600 265.24166900 299.93035900 -448.87750200 181.49981700   t311
  panel tri 381.73895300 -381.73895300 181.49981700 413.19863900 -276.09051500 265.24166900 351.39657600 -351.39657600 265.24166900   t312
  panel tri 448.87750200 -299.93035900 181.49981700 413.19863900 -276.09051500 265.24166900 381.73895300 -381.73895300 181.49981700   t313
  panel tri 448.87750200 -299.93035900 181.49981700 459.12173500 -190.17445400 265.24166900 413.19863900 -276.09051500 265.24166900   t314
  panel tri 498.76596100 -206.59562700 181.49981700 459.12173500 -190.17445400 265.24166900 448.87750200 -299.93035900 181.49981700   t315
  panel tri 498.76596100 -206.59562700 181.49981700 487.40103100 -96.95009600 265.24166900 459.12173500 -190.17445400 265.24166900   t316
  panel tri 529.48712200 -105.32154100 181.49981700 487.40103100 -96.95009600 265.24166900 498.76596100 -206.59562700 181.49981700   t317
  panel tri 487.40103100 96.95009600 265.24166900 496.94979900 0.0000000e+0 265.24166900 539.86041300 0.0000000e+0 181.49981700   t318
  panel tri 487.40103100 96.95009600 265.24166900 430.30630500 85.59324600 340.81585700 496.94979900 0.0000000e+0 265.24166900   t319
  panel tri 487.40103100 96.95009600 265.24166900 405.33966100 167.89718600 340.81585700 430.30630500 85.59324600 340.81585700   t320
  panel tri 496.94979900 0.0000000e+0 265.24166900 487.40103100 -96.95009600 265.24166900 529.48712200 -105.32154100 181.49981700   t321
  panel tri 496.94979900 0.0000000e+0 265.24166900 438.73648100 0.0000000e+0 340.81585700 487.40103100 -96.95009600 265.24166900   t322
  panel tri 459.12173500 190.17445400 265.24166900 405.33966100 167.89718600 340.81585700 487.40103100 96.95009600 265.24166900   t323
  panel tri 459.12173500 190.17445400 265.24166900 364.79605100 243.74893200 340.81585700 405.33966100 167.89718600 340.81585700   t324
  panel tri 413.19863900 276.09051500 265.24166900 364.79605100 243.74893200 340.81585700 459.12173500 190.17445400 265.24166900   t325
  panel tri 413.19863900 276.09051500 265.24166900 310.23355100 310.23355100 340.81585700 364.79605100 243.74893200 340.81585700   t326
  panel tri 351.39657600 351.39657600 265.24166900 310.23355100 310.23355100 340.81585700 413.19863900 276.09051500 265.24166900   t327
  panel tri 351.39657600 351.39657600 265.24166900 243.74893200 364.79605100 340.81585700 310.23355100 310.23355100 340.81585700   t328
  panel tri 276.09051500 413.19863900 265.24166900 243.74893200 364.79605100 340.81585700 351.39657600 351.39657600 265.24166900   t329
  panel tri 276.09051500 413.19863900 265.24166900 167.89718600 405.33966100 340.81585700 243.74893200 364.79605100 340.81585700   t330
  panel tri 190.17445400 459.12173500 265.24166900 167.89718600 405.33966100 340.81585700 276.09051500 413.19863900 265.24166900   t331
  panel tri 190.17445400 459.12173500 265.24166900 85.59324600 430.30630500 340.81585700 167.89718600 405.33966100 340.81585700   t332
  panel tri 96.95009600 487.40103100 265.24166900 85.59324600 430.30630500 340.81585700 190.17445400 459.12173500 265.24166900   t333
  panel tri 96.95009600 487.40103100 265.24166900 0.0000000e+0 438.73648100 340.81585700 85.59324600 430.30630500 340.81585700   t334
  panel tri 0.0000000e+0 496.94979900 265.24166900 0.0000000e+0 438.73648100 340.81585700 96.95009600 487.40103100 265.24166900   t335
  panel tri 0.0000000e+0 496.94979900 265.24166900 -85.59324600 430.30630500 340.81585700 0.0000000e+0 438.73648100 340.81585700   t336
  panel tri -96.95009600 487.40103100 265.24166900 -85.59324600 430.30630500 340.81585700 0.0000000e+0 496.94979900 265.24166900   t337
  panel tri -96.95009600 487.40103100 265.24166900 -167.89718600 405.33966100 340.81585700 -85.59324600 430.30630500 340.81585700   t338
  panel tri -190.17445400 459.12173500 265.24166900 -167.89718600 405.33966100 340.81585700 -96.95009600 487.40103100 265.24166900   t339
  panel tri -190.17445400 459.12173500 265.24166900 -243.74893200 364.79605100 340.81585700 -167.89718600 405.33966100 340.81585700   t340
  panel tri -276.09051500 413.19863900 265.24166900 -243.74893200 364.79605100 340.81585700 -190.17445400 459.12173500 265.24166900   t341
  panel tri -276.09051500 413.19863900 265.24166900 -310.23355100 310.23355100 340.81585700 -243.74893200 364.79605100 340.81585700   t342
  panel tri -351.39657600 351.39657600 265.24166900 -310.23355100 310.23355100 340.81585700 -276.09051500 413.19863900 265.24166900   t343
  panel tri -351.39657600 351.39657600 265.24166900 -364.79605100 243.74893200 340.81585700 -310.23355100 310.23355100 340.81585700   t344
  panel tri -413.19863900 276.09051500 265.24166900 -364.79605100 243.74893200 340.81585700 -351.39657600 351.39657600 265.24166900   t345
  panel tri -413.19863900 276.09051500 265.24166900 -405.33966100 167.89718600 340.81585700 -364.79605100 243.74893200 340.81585700   t346
  panel tri -459.12173500 190.17445400 265.24166900 -405.33966100 167.89718600 340.81585700 -413.19863900 276.09051500 265.24166900   t347
  panel tri -459.12173500 190.17445400 265.24166900 -430.30630500 85.59324600 340.81585700 -405.33966100 167.89718600 340.81585700   t348
  panel tri -487.40103100 96.95009600 265.24166900 -430.30630500 85.59324600 340.81585700 -459.12173500 190.17445400 265.24166900   t349
  panel tri -487.40103100 96.95009600 265.24166900 -438.73648100 0.0000000e+0 340.81585700 -430.30630500 85.59324600 340.81585700   t350
  panel tri -496.94979900 0.0000000e+0 265.24166900 -438.73648100 0.0000000e+0 340.81585700 -487.40103100 96.95009600 265.24166900   t351
  panel tri -496.94979900 0.0000000e+0 265.24166900 -430.30630500 -85.59324600 340.81585700 -438.73648100 0.0000000e+0 340.81585700   t352
  panel tri -487.40103100 -96.95009600 265.24166900 -430.30630500 -85.59324600 340.81585700 -496.94979900 0.0000000e+0 265.24166900   t353
  panel tri -487.40103100 -96.95009600 265.24166900 -405.33966100 -167.89718600 340.81585700 -430.30630500 -85.59324600 340.81585700   t354
  panel tri -459.12173500 -190.17445400 265.24166900 -405.33966100 -167.89718600 340.81585700 -487.40103100 -96.95009600 265.24166900   t355
  panel tri -459.12173500 -190.17445400 265.24166900 -364.79605100 -243.74893200 340.81585700 -405.33966100 -167.89718600 340.81585700   t356
  panel tri -413.19863900 -276.09051500 265.24166900 -364.79605100 -243.74893200 340.81585700 -459.12173500 -190.17445400 265.24166900   t357
  panel tri -413.19863900 -276.09051500 265.24166900 -310.23355100 -310.23355100 340.81585700 -364.79605100 -243.74893200 340.81585700   t358
  panel tri -351.39657600 -351.39657600 265.24166900 -310.23355100 -310.23355100 340.81585700 -413.19863900 -276.09051500 265.24166900   t359
  panel tri -351.39657600 -351.39657600 265.24166900 -243.74893200 -364.79605100 340.81585700 -310.23355100 -310.23355100 340.81585700   t360
  panel tri -276.09051500 -413.19863900 265.24166900 -243.74893200 -364.79605100 340.81585700 -351.39657600 -351.39657600 265.24166900   t361
  panel tri -276.09051500 -413.19863900 265.24166900 -167.89718600 -405.33966100 340.81585700 -243.74893200 -364.79605100 340.81585700   t362
  panel tri -190.17445400 -459.12173500 265.24166900 -167.89718600 -405.33966100 340.81585700 -276.09051500 -413.19863900 265.24166900   t363
  panel tri -190.17445400 -459.12173500 265.24166900 -85.59324600 -430.30630500 340.81585700 -167.89718600 -405.33966100 340.81585700   t364
  panel tri -96.95009600 -487.40103100 265.24166900 -85.59324600 -430.30630500 340.81585700 -190.17445400 -459.12173500 265.24166900   t365
  panel tri -96.95009600 -487.40103100 265.24166900 0.0000000e+0 -438.73648100 340.81585700 -85.59324600 -430.30630500 340.81585700   t366
  panel tri 0.0000000e+0 -496.94979900 265.24166900 0.0000000e+0 -438.73648100 340.81585700 -96.95009600 -487.40103100 265.24166900   t367
  panel tri 0.0000000e+0 -496.94979900 265.24166900 85.59324600 -430.30630500 340.81585700 0.0000000e+0 -438.73648100 340.81585700   t368
  panel tri 96.95009600 -487.40103100 265.24166900 85.59324600 -430.30630500 340.81585700 0.0000000e+0 -496.94979900 265.24166900   t369
  panel tri 96.95009600 -487.40103100 265.24166900 167.89718600 -405.33966100 340.81585700 85.59324600 -430.30630500 340.81585700   t370
  panel tri 190.17445400 -459.12173500 265.24166900 167.89718600 -405.33966100 340.81585700 96.95009600 -487.40103100 265.24166900   t371
  panel tri 190.17445400 -459.12173500 265.24166900 243.74893200 -364.79605100 340.81585700 167.89718600 -405.33966100 340.81585700   t372
  panel tri 276.09051500 -413.19863900 265.24166900 243.74893200 -364.79605100 340.81585700 190.17445400 -459.12173500 265.24166900   t373
  panel tri 276.09051500 -413.19863900 265.24166900 310.23355100 -310.23355100 340.81585700 243.74893200 -364.79605100 340.81585700   t374
  panel tri 351.39657600 -351.39657600 265.24166900 310.23355100 -310.23355100 340.81585700 276.09051500 -413.19863900 265.24166900   t375
  panel tri 351.39657600 -351.39657600 265.24166900 364.79605100 -243.74893200 340.81585700 310.23355100 -310.23355100 340.81585700   t376
  panel tri 413.19863900 -276.09051500 265.24166900 364.79605100 -243.74893200 340.81585700 351.39657600 -351.39657600 265.24166900   t377
  panel tri 413.19863900 -276.09051500 265.24166900 405.33966100 -167.89718600 340.81585700 364.79605100 -243.74893200 340.81585700   t378
  panel tri 459.12173500 -190.17445400 265.24166900 405.33966100 -167.89718600 340.81585700 413.19863900 -276.09051500 265.24166900   t379
  panel tri 459.12173500 -190.17445400 265.24166900 430.30630500 -85.59324600 340.81585700 405.33966100 -167.89718600 340.81585700   t380
  panel tri 487.40103100 -96.95009600 265.24166900 430.30630500 -85.59324600 340.81585700 459.12173500 -190.17445400 265.24166900   t381
  panel tri 430.30630500 85.59324600 340.81585700 438.73648100 0.0000000e+0 340.81585700 496.94979900 0.0000000e+0 265.24166900   t382
  panel tri 430.30630500 85.59324600 340.81585700 359.96102900 71.60070000 405.89523300 438.73648100 0.0000000e+0 340.81585700   t383
  panel tri 430.30630500 85.59324600 340.81585700 339.07586700 140.44982900 405.89523300 359.96102900 71.60070000 405.89523300   t384
  panel tri 438.73648100 0.0000000e+0 340.81585700 430.30630500 -85.59324600 340.81585700 487.40103100 -96.95009600 265.24166900   t385
  panel tri 438.73648100 0.0000000e+0 340.81585700 367.01306200 0.0000000e+0 405.89523300 430.30630500 -85.59324600 340.81585700   t386
  panel tri 405.33966100 167.89718600 340.81585700 339.07586700 140.44982900 405.89523300 430.30630500 85.59324600 340.81585700   t387
  panel tri 405.33966100 167.89718600 340.81585700 305.16021700 203.90153500 405.89523300 339.07586700 140.44982900 405.89523300   t388
  panel tri 364.79605100 243.74893200 340.81585700 305.16021700 203.90153500 405.89523300 405.33966100 167.89718600 340.81585700   t389
  panel tri 364.79605100 243.74893200 340.81585700 259.51742600 259.51742600 405.89523300 305.16021700 203.90153500 405.89523300   t390
  panel tri 310.23355100 310.23355100 340.81585700 259.51742600 259.51742600 405.89523300 364.79605100 243.74893200 340.81585700   t391
  panel tri 310.23355100 310.23355100 340.81585700 203.90153500 305.16021700 405.89523300 259.51742600 259.51742600 405.89523300   t392
  panel tri 243.74893200 364.79605100 340.81585700 203.90153500 305.16021700 405.89523300 310.23355100 310.23355100 340.81585700   t393
  panel tri 243.74893200 364.79605100 340.81585700 140.44982900 339.07586700 405.89523300 203.90153500 305.16021700 405.89523300   t394
  panel tri 167.89718600 405.33966100 340.81585700 140.44982900 339.07586700 405.89523300 243.74893200 364.79605100 340.81585700   t395
  panel tri 167.89718600 405.33966100 340.81585700 71.60070000 359.96102900 405.89523300 140.44982900 339.07586700 405.89523300   t396
  panel tri 85.59324600 430.30630500 340.81585700 71.60070000 359.96102900 405.89523300 167.89718600 405.33966100 340.81585700   t397
  panel tri 85.59324600 430.30630500 340.81585700 0.0000000e+0 367.01306200 405.89523300 71.60070000 359.96102900 405.89523300   t398
  panel tri 0.0000000e+0 438.73648100 340.81585700 0.0000000e+0 367.01306200 405.89523300 85.59324600 430.30630500 340.81585700   t399
  panel tri 0.0000000e+0 438.73648100 340.81585700 -71.60070000 359.96102900 405.89523300 0.0000000e+0 367.01306200 405.89523300   t400
  panel tri -85.59324600 430.30630500 340.81585700 -71.60070000 359.96102900 405.89523300 0.0000000e+0 438.73648100 340.81585700   t401
  panel tri -85.59324600 430.30630500 340.81585700 -140.44982900 339.07586700 405.89523300 -71.60070000 359.96102900 405.89523300   t402
  panel tri -167.89718600 405.33966100 340.81585700 -140.44982900 339.07586700 405.89523300 -85.59324600 430.30630500 340.81585700   t403
  panel tri -167.89718600 405.33966100 340.81585700 -203.90153500 305.16021700 405.89523300 -140.44982900 339.07586700 405.89523300   t404
  panel tri -243.74893200 364.79605100 340.81585700 -203.90153500 305.16021700 405.89523300 -167.89718600 405.33966100 340.81585700   t405
  panel tri -243.74893200 364.79605100 340.81585700 -259.51742600 259.51742600 405.89523300 -203.90153500 305.16021700 405.89523300   t406
  panel tri -310.23355100 310.23355100 340.81585700 -259.51742600 259.51742600 405.89523300 -243.74893200 364.79605100 340.81585700   t407
  panel tri -310.23355100 310.23355100 340.81585700 -305.16021700 203.90153500 405.89523300 -259.51742600 259.51742600 405.89523300   t408
  panel tri -364.79605100 243.74893200 340.81585700 -305.16021700 203.90153500 405.89523300 -310.23355100 310.23355100 340.81585700   t409
  panel tri -364.79605100 243.74893200 340.81585700 -339.07586700 140.44982900 405.89523300 -305.16021700 203.90153500 405.89523300   t410
  panel tri -405.33966100 167.89718600 340.81585700 -339.07586700 140.44982900 405.89523300 -364.79605100 243.74893200 340.81585700   t411
  panel tri -405.33966100 167.89718600 340.81585700 -359.96102900 71.60070000 405.89523300 -339.07586700 140.44982900 405.89523300   t412
  panel tri -430.30630500 85.59324600 340.81585700 -359.96102900 71.60070000 405.89523300 -405.33966100 167.89718600 340.81585700   t413
  panel tri -430.30630500 85.59324600 340.81585700 -367.01306200 0.0000000e+0 405.89523300 -359.96102900 71.60070000 405.89523300   t414
  panel tri -438.73648100 0.0000000e+0 340.81585700 -367.01306200 0.0000000e+0 405.89523300 -430.30630500 85.59324600 340.81585700   t415
  panel tri -438.73648100 0.0000000e+0 340.81585700 -359.96102900 -71.60070000 405.89523300 -367.01306200 0.0000000e+0 405.89523300   t416
  panel tri -430.30630500 -85.59324600 340.81585700 -359.96102900 -71.60070000 405.89523300 -438.73648100 0.0000000e+0 340.81585700   t417
  panel tri -430.30630500 -85.59324600 340.81585700 -339.07586700 -140.44982900 405.89523300 -359.96102900 -71.60070000 405.89523300   t418
  panel tri -405.33966100 -167.89718600 340.81585700 -339.07586700 -140.44982900 405.89523300 -430.30630500 -85.59324600 340.81585700   t419
  panel tri -405.33966100 -167.89718600 340.81585700 -305.16021700 -203.90153500 405.89523300 -339.07586700 -140.44982900 405.89523300   t420
  panel tri -364.79605100 -243.74893200 340.81585700 -305.16021700 -203.90153500 405.89523300 -405.33966100 -167.89718600 340.81585700   t421
  panel tri -364.79605100 -243.74893200 340.81585700 -259.51742600 -259.51742600 405.89523300 -305.16021700 -203.90153500 405.89523300   t422
  panel tri -310.23355100 -310.23355100 340.81585700 -259.51742600 -259.51742600 405.89523300 -364.79605100 -243.74893200 340.81585700   t423
  panel tri -310.23355100 -310.23355100 340.81585700 -203.90153500 -305.16021700 405.89523300 -259.51742600 -259.51742600 405.89523300   t424
  panel tri -243.74893200 -364.79605100 340.81585700 -203.90153500 -305.16021700 405.89523300 -310.23355100 -310.23355100 340.81585700   t425
  panel tri -243.74893200 -364.79605100 340.81585700 -140.44982900 -339.07586700 405.89523300 -203.90153500 -305.16021700 405.89523300   t426
  panel tri -167.89718600 -405.33966100 340.81585700 -140.44982900 -339.07586700 405.89523300 -243.74893200 -364.79605100 340.81585700   t427
  panel tri -167.89718600 -405.33966100 340.81585700 -71.60070000 -359.96102900 405.89523300 -140.44982900 -339.07586700 405.89523300   t428
  panel tri -85.59324600 -430.30630500 340.81585700 -71.60070000 -359.96102900 405.89523300 -167.89718600 -405.33966100 340.81585700   t429
  panel tri -85.59324600 -430.30630500 340.81585700 0.0000000e+0 -367.01306200 405.89523300 -71.60070000 -359.96102900 405.89523300   t430
  panel tri 0.0000000e+0 -438.73648100 340.81585700 0.0000000e+0 -367.01306200 405.89523300 -85.59324600 -430.30630500 340.81585700   t431
  panel tri 0.0000000e+0 -438.73648100 340.81585700 71.60070000 -359.96102900 405.89523300 0.0000000e+0 -367.01306200 405.89523300   t432
  panel tri 85.59324600 -430.30630500 340.81585700 71.60070000 -359.96102900 405.89523300 0.0000000e+0 -438.73648100 340.81585700   t433
  panel tri 85.59324600 -430.30630500 340.81585700 140.44982900 -339.07586700 405.89523300 71.60070000 -359.96102900 405.89523300   t434
  panel tri 167.89718600 -405.33966100 340.81585700 140.44982900 -339.07586700 405.89523300 85.59324600 -430.30630500 340.81585700   t435
  panel tri 167.89718600 -405.33966100 340.81585700 203.90153500 -305.16021700 405.89523300 140.44982900 -339.07586700 405.89523300   t436
  panel tri 243.74893200 -364.79605100 340.81585700 203.90153500 -305.16021700 405.89523300 167.89718600 -405.33966100 340.81585700   t437
  panel tri 243.74893200 -364.79605100 340.81585700 259.51742600 -259.51742600 405.89523300 203.90153500 -305.16021700 405.89523300   t438
  panel tri 310.23355100 -310.23355100 340.81585700 259.51742600 -259.51742600 405.89523300 243.74893200 -364.79605100 340.81585700   t439
  panel tri 310.23355100 -310.23355100 340.81585700 305.16021700 -203.90153500 405.89523300 259.51742600 -259.51742600 405.89523300   t440
  panel tri 364.79605100 -243.74893200 340.81585700 305.16021700 -203.90153500 405.89523300 310.23355100 -310.23355100 340.81585700   t441
  panel tri 364.79605100 -243.74893200 340.81585700 339.07586700 -140.44982900 405.89523300 305.16021700 -203.90153500 405.89523300   t442
  panel tri 405.33966100 -167.89718600 340.81585700 339.07586700 -140.44982900 405.89523300 364.79605100 -243.74893200 340.81585700   t443
  panel tri 405.33966100 -167.89718600 340.81585700 359.96102900 -71.60070000 405.89523300 339.07586700 -140.44982900 405.89523300   t444
  panel tri 430.30630500 -85.59324600 340.81585700 359.96102900 -71.60070000 405.89523300 405.33966100 -167.89718600 340.81585700   t445
  panel tri 359.96102900 71.60070000 405.89523300 367.01306200 0.0000000e+0 405.89523300 438.73648100 0.0000000e+0 340.81585700   t446
  panel tri 359.96102900 71.60070000 405.89523300 278.53140300 55.40333900 458.47576900 367.01306200 0.0000000e+0 405.89523300   t447
  panel tri 359.96102900 71.60070000 405.89523300 262.37081900 108.67755900 458.47576900 278.53140300 55.40333900 458.47576900   t448
  panel tri 367.01306200 0.0000000e+0 405.89523300 359.96102900 -71.60070000 405.89523300 430.30630500 -85.59324600 340.81585700   t449
  panel tri 367.01306200 0.0000000e+0 405.89523300 283.98812900 0.0000000e+0 458.47576900 359.96102900 -71.60070000 405.89523300   t450
  panel tri 339.07586700 140.44982900 405.89523300 262.37081900 108.67755900 458.47576900 359.96102900 71.60070000 405.89523300   t451
  panel tri 339.07586700 140.44982900 405.89523300 236.12750200 157.77536000 458.47576900 262.37081900 108.67755900 458.47576900   t452
  panel tri 305.16021700 203.90153500 405.89523300 236.12750200 157.77536000 458.47576900 339.07586700 140.44982900 405.89523300   t453
  panel tri 305.16021700 203.90153500 405.89523300 200.80993700 200.80993700 458.47576900 236.12750200 157.77536000 458.47576900   t454
  panel tri 259.51742600 259.51742600 405.89523300 200.80993700 200.80993700 458.47576900 305.16021700 203.90153500 405.89523300   t455
  panel tri 259.51742600 259.51742600 405.89523300 157.77536000 236.12750200 458.47576900 200.80993700 200.80993700 458.47576900   t456
  panel tri 203.90153500 305.16021700 405.89523300 157.77536000 236.12750200 458.47576900 259.51742600 259.51742600 405.89523300   t457
  panel tri 203.90153500 305.16021700 405.89523300 108.67755900 262.37081900 458.47576900 157.77536000 236.12750200 458.47576900   t458
  panel tri 140.44982900 339.07586700 405.89523300 108.67755900 262.37081900 458.47576900 203.90153500 305.16021700 405.89523300   t459
  panel tri 140.44982900 339.07586700 405.89523300 55.40333900 278.53140300 458.47576900 108.67755900 262.37081900 458.47576900   t460
  panel tri 71.60070000 359.96102900 405.89523300 55.40333900 278.53140300 458.47576900 140.44982900 339.07586700 405.89523300   t461
  panel tri 71.60070000 359.96102900 405.89523300 0.0000000e+0 283.98812900 458.47576900 55.40333900 278.53140300 458.47576900   t462
  panel tri 0.0000000e+0 367.01306200 405.89523300 0.0000000e+0 283.98812900 458.47576900 71.60070000 359.96102900 405.89523300   t463
  panel tri 0.0000000e+0 367.01306200 405.89523300 -55.40333900 278.53140300 458.47576900 0.0000000e+0 283.98812900 458.47576900   t464
  panel tri -71.60070000 359.96102900 405.89523300 -55.40333900 278.53140300 458.47576900 0.0000000e+0 367.01306200 405.89523300   t465
  panel tri -71.60070000 359.96102900 405.89523300 -108.67755900 262.37081900 458.47576900 -55.40333900 278.53140300 458.47576900   t466
  panel tri -140.44982900 339.07586700 405.89523300 -108.67755900 262.37081900 458.47576900 -71.60070000 359.96102900 405.89523300   t467
  panel tri -140.44982900 339.07586700 405.89523300 -157.77536000 236.12750200 458.47576900 -108.67755900 262.37081900 458.47576900   t468
  panel tri -203.90153500 305.16021700 405.89523300 -157.77536000 236.12750200 458.47576900 -140.44982900 339.07586700 405.89523300   t469
  panel tri -203.90153500 305.16021700 405.89523300 -200.80993700 200.80993700 458.47576900 -157.77536000 236.12750200 458.47576900   t470
  panel tri -259.51742600 259.51742600 405.89523300 -200.80993700 200.80993700 458.47576900 -203.90153500 305.16021700 405.89523300   t471
  panel tri -259.51742600 259.51742600 405.89523300 -236.12750200 157.77536000 458.47576900 -200.80993700 200.80993700 458.47576900   t472
  panel tri -305.16021700 203.90153500 405.89523300 -236.12750200 157.77536000 458.47576900 -259.51742600 259.51742600 405.89523300   t473
  panel tri -305.16021700 203.90153500 405.89523300 -262.37081900 108.67755900 458.47576900 -236.12750200 157.77536000 458.47576900   t474
  panel tri -339.07586700 140.44982900 405.89523300 -262.37081900 108.67755900 458.47576900 -305.16021700 203.90153500 405.89523300   t475
  panel tri -339.07586700 140.44982900 405.89523300 -278.53140300 55.40333900 458.47576900 -262.37081900 108.67755900 458.47576900   t476
  panel tri -359.96102900 71.60070000 405.89523300 -278.53140300 55.40333900 458.47576900 -339.07586700 140.44982900 405.89523300   t477
  panel tri -359.96102900 71.60070000 405.89523300 -283.98812900 0.0000000e+0 458.47576900 -278.53140300 55.40333900 458.47576900   t478
  panel tri -367.01306200 0.0000000e+0 405.89523300 -283.98812900 0.0000000e+0 458.47576900 -359.96102900 71.60070000 405.89523300   t479
  panel tri -367.01306200 0.0000000e+0 405.89523300 -278.53140300 -55.40333900 458.47576900 -283.98812900 0.0000000e+0 458.47576900   t480
  panel tri -359.96102900 -71.60070000 405.89523300 -278.53140300 -55.40333900 458.47576900 -367.01306200 0.0000000e+0 405.89523300   t481
  panel tri -359.96102900 -71.60070000 405.89523300 -262.37081900 -108.67755900 458.47576900 -278.53140300 -55.40333900 458.47576900   t482
  panel tri -339.07586700 -140.44982900 405.89523300 -262.37081900 -108.67755900 458.47576900 -359.96102900 -71.60070000 405.89523300   t483
  panel tri -339.07586700 -140.44982900 405.89523300 -236.12750200 -157.77536000 458.47576900 -262.37081900 -108.67755900 458.47576900   t484
  panel tri -305.16021700 -203.90153500 405.89523300 -236.12750200 -157.77536000 458.47576900 -339.07586700 -140.44982900 405.89523300   t485
  panel tri -305.16021700 -203.90153500 405.89523300 -200.80993700 -200.80993700 458.47576900 -236.12750200 -157.77536000 458.47576900   t486
  panel tri -259.51742600 -259.51742600 405.89523300 -200.80993700 -200.80993700 458.47576900 -305.16021700 -203.90153500 405.89523300   t487
  panel tri -259.51742600 -259.51742600 405.89523300 -157.77536000 -236.12750200 458.47576900 -200.80993700 -200.80993700 458.47576900   t488
  panel tri -203.90153500 -305.16021700 405.89523300 -157.77536000 -236.12750200 458.47576900 -259.51742600 -259.51742600 405.89523300   t489
  panel tri -203.90153500 -305.16021700 405.89523300 -108.67755900 -262.37081900 458.47576900 -157.77536000 -236.12750200 458.47576900   t490
  panel tri -140.44982900 -339.07586700 405.89523300 -108.67755900 -262.37081900 458.47576900 -203.90153500 -305.16021700 405.89523300   t491
  panel tri -140.44982900 -339.07586700 405.89523300 -55.40333900 -278.53140300 458.47576900 -108.67755900 -262.37081900 458.47576900   t492
  panel tri -71.60070000 -359.96102900 405.89523300 -55.40333900 -278.53140300 458.47576900 -140.44982900 -339.07586700 405.89523300   t493
  panel tri -71.60070000 -359.96102900 405.89523300 0.0000000e+0 -283.98812900 458.47576900 -55.40333900 -278.53140300 458.47576900   t494
  panel tri 0.0000000e+0 -367.01306200 405.89523300 0.0000000e+0 -283.98812900 458.47576900 -71.60070000 -359.96102900 405.89523300   t495
  panel tri 0.0000000e+0 -367.01306200 405.89523300 55.40333900 -278.53140300 458.47576900 0.0000000e+0 -283.98812900 458.47576900   t496
  panel tri 71.60070000 -359.96102900 405.89523300 55.40333900 -278.53140300 458.47576900 0.0000000e+0 -367.01306200 405.89523300   t497
  panel tri 71.60070000 -359.96102900 405.89523300 108.67755900 -262.37081900 458.47576900 55.40333900 -278.53140300 458.47576900   t498
  panel tri 140.44982900 -339.07586700 405.89523300 108.67755900 -262.37081900 458.47576900 71.60070000 -359.96102900 405.89523300   t499
  panel tri 140.44982900 -339.07586700 405.89523300 157.77536000 -236.12750200 458.47576900 108.67755900 -262.37081900 458.47576900   t500
  panel tri 203.90153500 -305.16021700 405.89523300 157.77536000 -236.12750200 458.47576900 140.44982900 -339.07586700 405.89523300   t501
  panel tri 203.90153500 -305.16021700 405.89523300 200.80993700 -200.80993700 458.47576900 157.77536000 -236.12750200 458.47576900   t502
  panel tri 259.51742600 -259.51742600 405.89523300 200.80993700 -200.80993700 458.47576900 203.90153500 -305.16021700 405.89523300   t503
  panel tri 259.51742600 -259.51742600 405.89523300 236.12750200 -157.77536000 458.47576900 200.80993700 -200.80993700 458.47576900   t504
  panel tri 305.16021700 -203.90153500 405.89523300 236.12750200 -157.77536000 458.47576900 259.51742600 -259.51742600 405.89523300   t505
  panel tri 305.16021700 -203.90153500 405.89523300 262.37081900 -108.67755900 458.47576900 236.12750200 -157.77536000 458.47576900   t506
  panel tri 339.07586700 -140.44982900 405.89523300 262.37081900 -108.67755900 458.47576900 305.16021700 -203.90153500 405.89523300   t507
  panel tri 339.07586700 -140.44982900 405.89523300 278.53140300 -55.40333900 458.47576900 262.37081900 -108.67755900 458.47576900   t508
  panel tri 359.96102900 -71.60070000 405.89523300 278.53140300 -55.40333900 458.47576900 339.07586700 -140.44982900 405.89523300   t509
  panel tri 278.53140300 55.40333900 458.47576900 283.98812900 0.0000000e+0 458.47576900 367.01306200 0.0000000e+0 405.89523300   t510
  panel tri 278.53140300 55.40333900 458.47576900 188.52487200 37.49992800 496.93835400 283.98812900 0.0000000e+0 458.47576900   t511
  panel tri 278.53140300 55.40333900 458.47576900 177.58654800 73.55875400 496.93835400 188.52487200 37.49992800 496.93835400   t512
  panel tri 283.98812900 0.0000000e+0 458.47576900 278.53140300 -55.40333900 458.47576900 359.96102900 -71.60070000 405.89523300   t513
  panel tri 283.98812900 0.0000000e+0 458.47576900 192.21829200 0.0000000e+0 496.93835400 278.53140300 -55.40333900 458.47576900   t514
  panel tri 262.37081900 108.67755900 458.47576900 177.58654800 73.55875400 496.93835400 278.53140300 55.40333900 458.47576900   t515
  panel tri 262.37081900 108.67755900 458.47576900 159.82366900 106.79076400 496.93835400 177.58654800 73.55875400 496.93835400   t516
  panel tri 236.12750200 157.77536000 458.47576900 159.82366900 106.79076400 496.93835400 262.37081900 108.67755900 458.47576900   t517
  panel tri 236.12750200 157.77536000 458.47576900 135.91885400 135.91885400 496.93835400 159.82366900 106.79076400 496.93835400   t518
  panel tri 200.80993700 200.80993700 458.47576900 135.91885400 135.91885400 496.93835400 236.12750200 157.77536000 458.47576900   t519
  panel tri 200.80993700 200.80993700 458.47576900 106.79076400 159.82366900 496.93835400 135.91885400 135.91885400 496.93835400   t520
  panel tri 157.77536000 236.12750200 458.47576900 106.79076400 159.82366900 496.93835400 200.80993700 200.80993700 458.47576900   t521
  panel tri 157.77536000 236.12750200 458.47576900 73.55875400 177.58654800 496.93835400 106.79076400 159.82366900 496.93835400   t522
  panel tri 108.67755900 262.37081900 458.47576900 73.55875400 177.58654800 496.93835400 157.77536000 236.12750200 458.47576900   t523
  panel tri 108.67755900 262.37081900 458.47576900 37.49992800 188.52487200 496.93835400 73.55875400 177.58654800 496.93835400   t524
  panel tri 55.40333900 278.53140300 458.47576900 37.49992800 188.52487200 496.93835400 108.67755900 262.37081900 458.47576900   t525
  panel tri 55.40333900 278.53140300 458.47576900 0.0000000e+0 192.21829200 496.93835400 37.49992800 188.52487200 496.93835400   t526
  panel tri 0.0000000e+0 283.98812900 458.47576900 0.0000000e+0 192.21829200 496.93835400 55.40333900 278.53140300 458.47576900   t527
  panel tri 0.0000000e+0 283.98812900 458.47576900 -37.49992800 188.52487200 496.93835400 0.0000000e+0 192.21829200 496.93835400   t528
  panel tri -55.40333900 278.53140300 458.47576900 -37.49992800 188.52487200 496.93835400 0.0000000e+0 283.98812900 458.47576900   t529
  panel tri -55.40333900 278.53140300 458.47576900 -73.55875400 177.58654800 496.93835400 -37.49992800 188.52487200 496.93835400   t530
  panel tri -108.67755900 262.37081900 458.47576900 -73.55875400 177.58654800 496.93835400 -55.40333900 278.53140300 458.47576900   t531
  panel tri -108.67755900 262.37081900 458.47576900 -106.79076400 159.82366900 496.93835400 -73.55875400 177.58654800 496.93835400   t532
  panel tri -157.77536000 236.12750200 458.47576900 -106.79076400 159.82366900 496.93835400 -108.67755900 262.37081900 458.47576900   t533
  panel tri -157.77536000 236.12750200 458.47576900 -135.91885400 135.91885400 496.93835400 -106.79076400 159.82366900 496.93835400   t534
  panel tri -200.80993700 200.80993700 458.47576900 -135.91885400 135.91885400 496.93835400 -157.77536000 236.12750200 458.47576900   t535
  panel tri -200.80993700 200.80993700 458.47576900 -159.82366900 106.79076400 496.93835400 -135.91885400 135.91885400 496.93835400   t536
  panel tri -236.12750200 157.77536000 458.47576900 -159.82366900 106.79076400 496.93835400 -200.80993700 200.80993700 458.47576900   t537
  panel tri -236.12750200 157.77536000 458.47576900 -177.58654800 73.55875400 496.93835400 -159.82366900 106.79076400 496.93835400   t538
  panel tri -262.37081900 108.67755900 458.47576900 -177.58654800 73.55875400 496.93835400 -236.12750200 157.77536000 458.47576900   t539
  panel tri -262.37081900 108.67755900 458.47576900 -188.52487200 37.49992800 496.93835400 -177.58654800 73.55875400 496.93835400   t540
  panel tri -278.53140300 55.40333900 458.47576900 -188.52487200 37.49992800 496.93835400 -262.37081900 108.67755900 458.47576900   t541
  panel tri -278.53140300 55.40333900 458.47576900 -192.21829200 0.0000000e+0 496.93835400 -188.52487200 37.49992800 496.93835400   t542
  panel tri -283.98812900 0.0000000e+0 458.47576900 -192.21829200 0.0000000e+0 496.93835400 -278.53140300 55.40333900 458.47576900   t543
  panel tri -283.98812900 0.0000000e+0 458.47576900 -188.52487200 -37.49992800 496.93835400 -192.21829200 0.0000000e+0 496.93835400   t544
  panel tri -278.53140300 -55.40333900 458.47576900 -188.52487200 -37.49992800 496.93835400 -283.98812900 0.0000000e+0 458.47576900   t545
  panel tri -278.53140300 -55.40333900 458.47576900 -177.58654800 -73.55875400 496.93835400 -188.52487200 -37.49992800 496.93835400   t546
  panel tri -262.37081900 -108.67755900 458.47576900 -177.58654800 -73.55875400 496.93835400 -278.53140300 -55.40333900 458.47576900   t547
  panel tri -262.37081900 -108.67755900 458.47576900 -159.82366900 -106.79076400 496.93835400 -177.58654800 -73.55875400 496.93835400   t548
  panel tri -236.12750200 -157.77536000 458.47576900 -159.82366900 -106.79076400 496.93835400 -262.37081900 -108.67755900 458.47576900   t549
  panel tri -236.12750200 -157.77536000 458.47576900 -135.91885400 -135.91885400 496.93835400 -159.82366900 -106.79076400 496.93835400   t550
  panel tri -200.80993700 -200.80993700 458.47576900 -135.91885400 -135.91885400 496.93835400 -236.12750200 -157.77536000 458.47576900   t551
  panel tri -200.80993700 -200.80993700 458.47576900 -106.79076400 -159.82366900 496.93835400 -135.91885400 -135.91885400 496.93835400   t552
  panel tri -157.77536000 -236.12750200 458.47576900 -106.79076400 -159.82366900 496.93835400 -200.80993700 -200.80993700 458.47576900   t553
  panel tri -157.77536000 -236.12750200 458.47576900 -73.55875400 -177.58654800 496.93835400 -106.79076400 -159.82366900 496.93835400   t554
  panel tri -108.67755900 -262.37081900 458.47576900 -73.55875400 -177.58654800 496.93835400 -157.77536000 -236.12750200 458.47576900   t555
  panel tri -108.67755900 -262.37081900 458.47576900 -37.49992800 -188.52487200 496.93835400 -73.55875400 -177.58654800 496.93835400   t556
  panel tri -55.40333900 -278.53140300 458.47576900 -37.49992800 -188.52487200 496.93835400 -108.67755900 -262.37081900 458.47576900   t557
  panel tri -55.40333900 -278.53140300 458.47576900 0.0000000e+0 -192.21829200 496.93835400 -37.49992800 -188.52487200 496.93835400   t558
  panel tri 0.0000000e+0 -283.98812900 458.47576900 0.0000000e+0 -192.21829200 496.93835400 -55.40333900 -278.53140300 458.47576900   t559
  panel tri 0.0000000e+0 -283.98812900 458.47576900 37.49992800 -188.52487200 496.93835400 0.0000000e+0 -192.21829200 496.93835400   t560
  panel tri 55.40333900 -278.53140300 458.47576900 37.49992800 -188.52487200 496.93835400 0.0000000e+0 -283.98812900 458.47576900   t561
  panel tri 55.40333900 -278.53140300 458.47576900 73.55875400 -177.58654800 496.93835400 37.49992800 -188.52487200 496.93835400   t562
  panel tri 108.67755900 -262.37081900 458.47576900 73.55875400 -177.58654800 496.93835400 55.40333900 -278.53140300 458.47576900   t563
  panel tri 108.67755900 -262.37081900 458.47576900 106.79076400 -159.82366900 496.93835400 73.55875400 -177.58654800 496.93835400   t564
  panel tri 157.77536000 -236.12750200 458.47576900 106.79076400 -159.82366900 496.93835400 108.67755900 -262.37081900 458.47576900   t565
  panel tri 157.77536000 -236.12750200 458.47576900 135.91885400 -135.91885400 496.93835400 106.79076400 -159.82366900 496.93835400   t566
  panel tri 200.80993700 -200.80993700 458.47576900 135.91885400 -135.91885400 496.93835400 157.77536000 -236.12750200 458.47576900   t567
  panel tri 200.80993700 -200.80993700 458.47576900 159.82366900 -106.79076400 496.93835400 135.91885400 -135.91885400 496.93835400   t568
  panel tri 236.12750200 -157.77536000 458.47576900 159.82366900 -106.79076400 496.93835400 200.80993700 -200.80993700 458.47576900   t569
  panel tri 236.12750200 -157.77536000 458.47576900 177.58654800 -73.55875400 496.93835400 159.82366900 -106.79076400 496.93835400   t570
  panel tri 262.37081900 -108.67755900 458.47576900 177.58654800 -73.55875400 496.93835400 236.12750200 -157.77536000 458.47576900   t571
  panel tri 262.37081900 -108.67755900 458.47576900 188.52487200 -37.49992800 496.93835400 177.58654800 -73.55875400 496.93835400   t572
  panel tri 278.53140300 -55.40333900 458.47576900 188.52487200 -37.49992800 496.93835400 262.37081900 -108.67755900 458.47576900   t573
  panel tri 188.52487200 37.49992800 496.93835400 192.21829200 0.0000000e+0 496.93835400 283.98812900 0.0000000e+0 458.47576900   t574
  panel tri 188.52487200 37.49992800 496.93835400 112.79030600 22.43538700 585.85858200 192.21829200 0.0000000e+0 496.93835400   t575
  panel tri 188.52487200 37.49992800 496.93835400 106.24614700 44.00859500 585.85858200 112.79030600 22.43538700 585.85858200   t576
  panel tri 192.21829200 0.0000000e+0 496.93835400 188.52487200 -37.49992800 496.93835400 278.53140300 -55.40333900 458.47576900   t577
  panel tri 192.21829200 0.0000000e+0 496.93835400 115.00000000 0.0000000e+0 585.85858200 188.52487200 -37.49992800 496.93835400   t578
  panel tri 177.58654800 73.55875400 496.93835400 106.24614700 44.00859500 585.85858200 188.52487200 37.49992800 496.93835400   t579
  panel tri 177.58654800 73.55875400 496.93835400 95.61900300 63.89057500 585.85858200 106.24614700 44.00859500 585.85858200   t580
  panel tri 159.82366900 106.79076400 496.93835400 95.61900300 63.89057500 585.85858200 177.58654800 73.55875400 496.93835400   t581
  panel tri 159.82366900 106.79076400 496.93835400 81.31728400 81.31728400 585.85858200 95.61900300 63.89057500 585.85858200   t582
  panel tri 135.91885400 135.91885400 496.93835400 81.31728400 81.31728400 585.85858200 159.82366900 106.79076400 496.93835400   t583
  panel tri 135.91885400 135.91885400 496.93835400 63.89057500 95.61900300 585.85858200 81.31728400 81.31728400 585.85858200   t584
  panel tri 106.79076400 159.82366900 496.93835400 63.89057500 95.61900300 585.85858200 135.91885400 135.91885400 496.93835400   t585
  panel tri 106.79076400 159.82366900 496.93835400 44.00859500 106.24614700 585.85858200 63.89057500 95.61900300 585.85858200   t586
  panel tri 73.55875400 177.58654800 496.93835400 44.00859500 106.24614700 585.85858200 106.79076400 159.82366900 496.93835400   t587
  panel tri 73.55875400 177.58654800 496.93835400 22.43538700 112.79030600 585.85858200 44.00859500 106.24614700 585.85858200   t588
  panel tri 37.49992800 188.52487200 496.93835400 22.43538700 112.79030600 585.85858200 73.55875400 177.58654800 496.93835400   t589
  panel tri 37.49992800 188.52487200 496.93835400 0.0000000e+0 115.00000000 585.85858200 22.43538700 112.79030600 585.85858200   t590
  panel tri 0.0000000e+0 192.21829200 496.93835400 0.0000000e+0 115.00000000 585.85858200 37.49992800 188.52487200 496.93835400   t591
  panel tri 0.0000000e+0 192.21829200 496.93835400 -22.43538700 112.79030600 585.85858200 0.0000000e+0 115.00000000 585.85858200   t592
  panel tri -37.49992800 188.52487200 496.93835400 -22.43538700 112.79030600 585.85858200 0.0000000e+0 192.21829200 496.93835400   t593
  panel tri -37.49992800 188.52487200 496.93835400 -44.00859500 106.24614700 585.85858200 -22.43538700 112.79030600 585.85858200   t594
  panel tri -73.55875400 177.58654800 496.93835400 -44.00859500 106.24614700 585.85858200 -37.49992800 188.52487200 496.93835400   t595
  panel tri -73.55875400 177.58654800 496.93835400 -63.89057500 95.61900300 585.85858200 -44.00859500 106.24614700 585.85858200   t596
  panel tri -106.79076400 159.82366900 496.93835400 -63.89057500 95.61900300 585.85858200 -73.55875400 177.58654800 496.93835400   t597
  panel tri -106.79076400 159.82366900 496.93835400 -81.31728400 81.31728400 585.85858200 -63.89057500 95.61900300 585.85858200   t598
  panel tri -135.91885400 135.91885400 496.93835400 -81.31728400 81.31728400 585.85858200 -106.79076400 159.82366900 496.93835400   t599
  panel tri -135.91885400 135.91885400 496.93835400 -95.61900300 63.89057500 585.85858200 -81.31728400 81.31728400 585.85858200   t600
  panel tri -159.82366900 106.79076400 496.93835400 -95.61900300 63.89057500 585.85858200 -135.91885400 135.91885400 496.93835400   t601
  panel tri -159.82366900 106.79076400 496.93835400 -106.24614700 44.00859500 585.85858200 -95.61900300 63.89057500 585.85858200   t602
  panel tri -177.58654800 73.55875400 496.93835400 -106.24614700 44.00859500 585.85858200 -159.82366900 106.79076400 496.93835400   t603
  panel tri -177.58654800 73.55875400 496.93835400 -112.79030600 22.43538700 585.85858200 -106.24614700 44.00859500 585.85858200   t604
  panel tri -188.52487200 37.49992800 496.93835400 -112.79030600 22.43538700 585.85858200 -177.58654800 73.55875400 496.93835400   t605
  panel tri -188.52487200 37.49992800 496.93835400 -115.00000000 0.0000000e+0 585.85858200 -112.79030600 22.43538700 585.85858200   t606
  panel tri -192.21829200 0.0000000e+0 496.93835400 -115.00000000 0.0000000e+0 585.85858200 -188.52487200 37.49992800 496.93835400   t607
  panel tri -192.21829200 0.0000000e+0 496.93835400 -112.79030600 -22.43538700 585.85858200 -115.00000000 0.0000000e+0 585.85858200   t608
  panel tri -188.52487200 -37.49992800 496.93835400 -112.79030600 -22.43538700 585.85858200 -192.21829200 0.0000000e+0 496.93835400   t609
  panel tri -188.52487200 -37.49992800 496.93835400 -106.24614700 -44.00859500 585.85858200 -112.79030600 -22.43538700 585.85858200   t610
  panel tri -177.58654800 -73.55875400 496.93835400 -106.24614700 -44.00859500 585.85858200 -188.52487200 -37.49992800 496.93835400   t611
  panel tri -177.58654800 -73.55875400 496.93835400 -95.61900300 -63.89057500 585.85858200 -106.24614700 -44.00859500 585.85858200   t612
  panel tri -159.82366900 -106.79076400 496.93835400 -95.61900300 -63.89057500 585.85858200 -177.58654800 -73.55875400 496.93835400   t613
  panel tri -159.82366900 -106.79076400 496.93835400 -81.31728400 -81.31728400 585.85858200 -95.61900300 -63.89057500 585.85858200   t614
  panel tri -135.91885400 -135.91885400 496.93835400 -81.31728400 -81.31728400 585.85858200 -159.82366900 -106.79076400 496.93835400   t615
  panel tri -135.91885400 -135.91885400 496.93835400 -63.89057500 -95.61900300 585.85858200 -81.31728400 -81.31728400 585.85858200   t616
  panel tri -106.79076400 -159.82366900 496.93835400 -63.89057500 -95.61900300 585.85858200 -135.91885400 -135.91885400 496.93835400   t617
  panel tri -106.79076400 -159.82366900 496.93835400 -44.00859500 -106.24614700 585.85858200 -63.89057500 -95.61900300 585.85858200   t618
  panel tri -73.55875400 -177.58654800 496.93835400 -44.00859500 -106.24614700 585.85858200 -106.79076400 -159.82366900 496.93835400   t619
  panel tri -73.55875400 -177.58654800 496.93835400 -22.43538700 -112.79030600 585.85858200 -44.00859500 -106.24614700 585.85858200   t620
  panel tri -37.49992800 -188.52487200 496.93835400 -22.43538700 -112.79030600 585.85858200 -73.55875400 -177.58654800 496.93835400   t621
  panel tri -37.49992800 -188.52487200 496.93835400 0.0000000e+0 -115.00000000 585.85858200 -22.43538700 -112.79030600 585.85858200   t622
  panel tri 0.0000000e+0 -192.21829200 496.93835400 0.0000000e+0 -115.00000000 585.85858200 -37.49992800 -188.52487200 496.93835400   t623
  panel tri 0.0000000e+0 -192.21829200 496.93835400 22.43538700 -112.79030600 585.85858200 0.0000000e+0 -115.00000000 585.85858200   t624
  panel tri 37.49992800 -188.52487200 496.93835400 22.43538700 -112.79030600 585.85858200 0.0000000e+0 -192.21829200 496.93835400   t625
  panel tri 37.49992800 -188.52487200 496.93835400 44.00859500 -106.24614700 585.85858200 22.43538700 -112.79030600 585.85858200   t626
  panel tri 73.55875400 -177.58654800 496.93835400 44.00859500 -106.24614700 585.85858200 37.49992800 -188.52487200 496.93835400   t627
  panel tri 73.55875400 -177.58654800 496.93835400 63.89057500 -95.61900300 585.85858200 44.00859500 -106.24614700 585.85858200   t628
  panel tri 106.79076400 -159.82366900 496.93835400 63.89057500 -95.61900300 585.85858200 73.55875400 -177.58654800 496.93835400   t629
  panel tri 106.79076400 -159.82366900 496.93835400 81.31728400 -81.31728400 585.85858200 63.89057500 -95.61900300 585.85858200   t630
  panel tri 135.91885400 -135.91885400 496.93835400 81.31728400 -81.31728400 585.85858200 106.79076400 -159.82366900 496.93835400   t631
  panel tri 135.91885400 -135.91885400 496.93835400 95.61900300 -63.89057500 585.85858200 81.31728400 -81.31728400 585.85858200   t632
  panel tri 159.82366900 -106.79076400 496.93835400 95.61900300 -63.89057500 585.85858200 135.91885400 -135.91885400 496.93835400   t633
  panel tri 159.82366900 -106.79076400 496.93835400 106.24614700 -44.00859500 585.85858200 95.61900300 -63.89057500 585.85858200   t634
  panel tri 177.58654800 -73.55875400 496.93835400 106.24614700 -44.00859500 585.85858200 159.82366900 -106.79076400 496.93835400   t635
  panel tri 177.58654800 -73.55875400 496.93835400 112.79030600 -22.43538700 585.85858200 106.24614700 -44.00859500 585.85858200   t636
  panel tri 188.52487200 -37.49992800 496.93835400 112.79030600 -22.43538700 585.85858200 177.58654800 -73.55875400 496.93835400   t637
  panel tri 112.79030600 22.43538700 585.85858200 115.00000000 0.0000000e+0 585.85858200 192.21829200 0.0000000e+0 496.93835400   t638
  panel tri 112.79030600 22.43538700 585.85858200 112.79030600 22.43538700 703.03027300 115.00000000 0.0000000e+0 585.85858200   t639
  panel tri 112.79030600 22.43538700 585.85858200 106.24614700 44.00859500 703.03027300 112.79030600 22.43538700 703.03027300   t640
  panel tri 115.00000000 0.0000000e+0 585.85858200 112.79030600 -22.43538700 585.85858200 188.52487200 -37.49992800 496.93835400   t641
  panel tri 115.00000000 0.0000000e+0 585.85858200 115.00000000 0.0000000e+0 703.03027300 112.79030600 -22.43538700 585.85858200   t642
  panel tri 106.24614700 44.00859500 585.85858200 106.24614700 44.00859500 703.03027300 112.79030600 22.43538700 585.85858200   t643
  panel tri 106.24614700 44.00859500 585.85858200 95.61900300 63.89057500 703.03027300 106.24614700 44.00859500 703.03027300   t644
  panel tri 95.61900300 63.89057500 585.85858200 95.61900300 63.89057500 703.03027300 106.24614700 44.00859500 585.85858200   t645
  panel tri 95.61900300 63.89057500 585.85858200 81.31728400 81.31728400 703.03027300 95.61900300 63.89057500 703.03027300   t646
  panel tri 81.31728400 81.31728400 585.85858200 81.31728400 81.31728400 703.03027300 95.61900300 63.89057500 585.85858200   t647
  panel tri 81.31728400 81.31728400 585.85858200 63.89057500 95.61900300 703.03027300 81.31728400 81.31728400 703.03027300   t648
  panel tri 63.89057500 95.61900300 585.85858200 63.89057500 95.61900300 703.03027300 81.31728400 81.31728400 585.85858200   t649
  panel tri 63.89057500 95.61900300 585.85858200 44.00859500 106.24614700 703.03027300 63.89057500 95.61900300 703.03027300   t650
  panel tri 44.00859500 106.24614700 585.85858200 44.00859500 106.24614700 703.03027300 63.89057500 95.61900300 585.85858200   t651
  panel tri 44.00859500 106.24614700 585.85858200 22.43538700 112.79030600 703.03027300 44.00859500 106.24614700 703.03027300   t652
  panel tri 22.43538700 112.79030600 585.85858200 22.43538700 112.79030600 703.03027300 44.00859500 106.24614700 585.85858200   t653
  panel tri 22.43538700 112.79030600 585.85858200 0.0000000e+0 115.00000000 703.03027300 22.43538700 112.79030600 703.03027300   t654
  panel tri 0.0000000e+0 115.00000000 585.85858200 0.0000000e+0 115.00000000 703.03027300 22.43538700 112.79030600 585.85858200   t655
  panel tri 0.0000000e+0 115.00000000 585.85858200 -22.43538700 112.79030600 703.03027300 0.0000000e+0 115.00000000 703.03027300   t656
  panel tri -22.43538700 112.79030600 585.85858200 -22.43538700 112.79030600 703.03027300 0.0000000e+0 115.00000000 585.85858200   t657
  panel tri -22.43538700 112.79030600 585.85858200 -44.00859500 106.24614700 703.03027300 -22.43538700 112.79030600 703.03027300   t658
  panel tri -44.00859500 106.24614700 585.85858200 -44.00859500 106.24614700 703.03027300 -22.43538700 112.79030600 585.85858200   t659
  panel tri -44.00859500 106.24614700 585.85858200 -63.89057500 95.61900300 703.03027300 -44.00859500 106.24614700 703.03027300   t660
  panel tri -63.89057500 95.61900300 585.85858200 -63.89057500 95.61900300 703.03027300 -44.00859500 106.24614700 585.85858200   t661
  panel tri -63.89057500 95.61900300 585.85858200 -81.31728400 81.31728400 703.03027300 -63.89057500 95.61900300 703.03027300   t662
  panel tri -81.31728400 81.31728400 585.85858200 -81.31728400 81.31728400 703.03027300 -63.89057500 95.61900300 585.85858200   t663
  panel tri -81.31728400 81.31728400 585.85858200 -95.61900300 63.89057500 703.03027300 -81.31728400 81.31728400 703.03027300   t664
  panel tri -95.61900300 63.89057500 585.85858200 -95.61900300 63.89057500 703.03027300 -81.31728400 81.31728400 585.85858200   t665
  panel tri -95.61900300 63.89057500 585.85858200 -106.24614700 44.00859500 703.03027300 -95.61900300 63.89057500 703.03027300   t666
  panel tri -106.24614700 44.00859500 585.85858200 -106.24614700 44.00859500 703.03027300 -95.61900300 63.89057500 585.85858200   t667
  panel tri -106.24614700 44.00859500 585.85858200 -112.79030600 22.43538700 703.03027300 -106.24614700 44.00859500 703.03027300   t668
  panel tri -112.79030600 22.43538700 585.85858200 -112.79030600 22.43538700 703.03027300 -106.24614700 44.00859500 585.85858200   t669
  panel tri -112.79030600 22.43538700 585.85858200 -115.00000000 0.0000000e+0 703.03027300 -112.79030600 22.43538700 703.03027300   t670
  panel tri -115.00000000 0.0000000e+0 585.85858200 -115.00000000 0.0000000e+0 703.03027300 -112.79030600 22.43538700 585.85858200   t671
  panel tri -115.00000000 0.0000000e+0 585.85858200 -112.79030600 -22.43538700 703.03027300 -115.00000000 0.0000000e+0 703.03027300   t672
  panel tri -112.79030600 -22.43538700 585.85858200 -112.79030600 -22.43538700 703.03027300 -115.00000000 0.0000000e+0 585.85858200   t673
  panel tri -112.79030600 -22.43538700 585.85858200 -106.24614700 -44.00859500 703.03027300 -112.79030600 -22.43538700 703.03027300   t674
  panel tri -106.24614700 -44.00859500 585.85858200 -106.24614700 -44.00859500 703.03027300 -112.79030600 -22.43538700 585.85858200   t675
  panel tri -106.24614700 -44.00859500 585.85858200 -95.61900300 -63.89057500 703.03027300 -106.24614700 -44.00859500 703.03027300   t676
  panel tri -95.61900300 -63.89057500 585.85858200 -95.61900300 -63.89057500 703.03027300 -106.24614700 -44.00859500 585.85858200   t677
  panel tri -95.61900300 -63.89057500 585.85858200 -81.31728400 -81.31728400 703.03027300 -95.61900300 -63.89057500 703.03027300   t678
  panel tri -81.31728400 -81.31728400 585.85858200 -81.31728400 -81.31728400 703.03027300 -95.61900300 -63.89057500 585.85858200   t679
  panel tri -81.31728400 -81.31728400 585.85858200 -63.89057500 -95.61900300 703.03027300 -81.31728400 -81.31728400 703.03027300   t680
  panel tri -63.89057500 -95.61900300 585.85858200 -63.89057500 -95.61900300 703.03027300 -81.31728400 -81.31728400 585.85858200   t681
  panel tri -63.89057500 -95.61900300 585.85858200 -44.00859500 -106.24614700 703.03027300 -63.89057500 -95.61900300 703.03027300   t682
  panel tri -44.00859500 -106.24614700 585.85858200 -44.00859500 -106.24614700 703.03027300 -63.89057500 -95.61900300 585.85858200   t683
  panel tri -44.00859500 -106.24614700 585.85858200 -22.43538700 -112.79030600 703.03027300 -44.00859500 -106.24614700 703.03027300   t684
  panel tri -22.43538700 -112.79030600 585.85858200 -22.43538700 -112.79030600 703.03027300 -44.00859500 -106.24614700 585.85858200   t685
  panel tri -22.43538700 -112.79030600 585.85858200 0.0000000e+0 -115.00000000 703.03027300 -22.43538700 -112.79030600 703.03027300   t686
  panel tri 0.0000000e+0 -115.00000000 585.85858200 0.0000000e+0 -115.00000000 703.03027300 -22.43538700 -112.79030600 585.85858200   t687
  panel tri 0.0000000e+0 -115.00000000 585.85858200 22.43538700 -112.79030600 703.03027300 0.0000000e+0 -115.00000000 703.03027300   t688
  panel tri 22.43538700 -112.79030600 585.85858200 22.43538700 -112.79030600 703.03027300 0.0000000e+0 -115.00000000 585.85858200   t689
  panel tri 22.43538700 -112.79030600 585.85858200 44.00859500 -106.24614700 703.03027300 22.43538700 -112.79030600 703.03027300   t690
  panel tri 44.00859500 -106.24614700 585.85858200 44.00859500 -106.24614700 703.03027300 22.43538700 -112.79030600 585.85858200   t691
  panel tri 44.00859500 -106.24614700 585.85858200 63.89057500 -95.61900300 703.03027300 44.00859500 -106.24614700 703.03027300   t692
  panel tri 63.89057500 -95.61900300 585.85858200 63.89057500 -95.61900300 703.03027300 44.00859500 -106.24614700 585.85858200   t693
  panel tri 63.89057500 -95.61900300 585.85858200 81.31728400 -81.31728400 703.03027300 63.89057500 -95.61900300 703.03027300   t694
  panel tri 81.31728400 -81.31728400 585.85858200 81.31728400 -81.31728400 703.03027300 63.89057500 -95.61900300 585.85858200   t695
  panel tri 81.31728400 -81.31728400 585.85858200 95.61900300 -63.89057500 703.03027300 81.31728400 -81.31728400 703.03027300   t696
  panel tri 95.61900300 -63.89057500 585.85858200 95.61900300 -63.89057500 703.03027300 81.31728400 -81.31728400 585.85858200   t697
  panel tri 95.61900300 -63.89057500 585.85858200 106.24614700 -44.00859500 703.03027300 95.61900300 -63.89057500 703.03027300   t698
  panel tri 106.24614700 -44.00859500 585.85858200 106.24614700 -44.00859500 703.03027300 95.61900300 -63.89057500 585.85858200   t699
  panel tri 106.24614700 -44.00859500 585.85858200 112.79030600 -22.43538700 703.03027300 106.24614700 -44.00859500 703.03027300   t700
  panel tri 112.79030600 -22.43538700 585.85858200 112.79030600 -22.43538700 703.03027300 106.24614700 -44.00859500 585.85858200   t701
  panel tri 112.79030600 22.43538700 703.03027300 115.00000000 0.0000000e+0 703.03027300 115.00000000 0.0000000e+0 585.85858200   t702
  panel tri 112.79030600 22.43538700 703.03027300 112.79030600 22.43538700 790.90911900 115.00000000 0.0000000e+0 703.03027300   t703
  panel tri 112.79030600 22.43538700 703.03027300 106.24614700 44.00859500 790.90911900 112.79030600 22.43538700 790.90911900   t704
  panel tri 115.00000000 0.0000000e+0 703.03027300 112.79030600 -22.43538700 703.03027300 112.79030600 -22.43538700 585.85858200   t705
  panel tri 115.00000000 0.0000000e+0 703.03027300 115.00000000 0.0000000e+0 790.90911900 112.79030600 -22.43538700 703.03027300   t706
  panel tri 106.24614700 44.00859500 703.03027300 106.24614700 44.00859500 790.90911900 112.79030600 22.43538700 703.03027300   t707
  panel tri 106.24614700 44.00859500 703.03027300 95.61900300 63.89057500 790.90911900 106.24614700 44.00859500 790.90911900   t708
  panel tri 95.61900300 63.89057500 703.03027300 95.61900300 63.89057500 790.90911900 106.24614700 44.00859500 703.03027300   t709
  panel tri 95.61900300 63.89057500 703.03027300 81.31728400 81.31728400 790.90911900 95.61900300 63.89057500 790.90911900   t710
  panel tri 81.31728400 81.31728400 703.03027300 81.31728400 81.31728400 790.90911900 95.61900300 63.89057500 703.03027300   t711
  panel tri 81.31728400 81.31728400 703.03027300 63.89057500 95.61900300 790.90911900 81.31728400 81.31728400 790.90911900   t712
  panel tri 63.89057500 95.61900300 703.03027300 63.89057500 95.61900300 790.90911900 81.31728400 81.31728400 703.03027300   t713
  panel tri 63.89057500 95.61900300 703.03027300 44.00859500 106.24614700 790.90911900 63.89057500 95.61900300 790.90911900   t714
  panel tri 44.00859500 106.24614700 703.03027300 44.00859500 106.24614700 790.90911900 63.89057500 95.61900300 703.03027300   t715
  panel tri 44.00859500 106.24614700 703.03027300 22.43538700 112.79030600 790.90911900 44.00859500 106.24614700 790.90911900   t716
  panel tri 22.43538700 112.79030600 703.03027300 22.43538700 112.79030600 790.90911900 44.00859500 106.24614700 703.03027300   t717
  panel tri 22.43538700 112.79030600 703.03027300 0.0000000e+0 115.00000000 790.90911900 22.43538700 112.79030600 790.90911900   t718
  panel tri 0.0000000e+0 115.00000000 703.03027300 0.0000000e+0 115.00000000 790.90911900 22.43538700 112.79030600 703.03027300   t719
  panel tri 0.0000000e+0 115.00000000 703.03027300 -22.43538700 112.79030600 790.90911900 0.0000000e+0 115.00000000 790.90911900   t720
  panel tri -22.43538700 112.79030600 703.03027300 -22.43538700 112.79030600 790.90911900 0.0000000e+0 115.00000000 703.03027300   t721
  panel tri -22.43538700 112.79030600 703.03027300 -44.00859500 106.24614700 790.90911900 -22.43538700 112.79030600 790.90911900   t722
  panel tri -44.00859500 106.24614700 703.03027300 -44.00859500 106.24614700 790.90911900 -22.43538700 112.79030600 703.03027300   t723
  panel tri -44.00859500 106.24614700 703.03027300 -63.89057500 95.61900300 790.90911900 -44.00859500 106.24614700 790.90911900   t724
  panel tri -63.89057500 95.61900300 703.03027300 -63.89057500 95.61900300 790.90911900 -44.00859500 106.24614700 703.03027300   t725
  panel tri -63.89057500 95.61900300 703.03027300 -81.31728400 81.31728400 790.90911900 -63.89057500 95.61900300 790.90911900   t726
  panel tri -81.31728400 81.31728400 703.03027300 -81.31728400 81.31728400 790.90911900 -63.89057500 95.61900300 703.03027300   t727
  panel tri -81.31728400 81.31728400 703.03027300 -95.61900300 63.89057500 790.90911900 -81.31728400 81.31728400 790.90911900   t728
  panel tri -95.61900300 63.89057500 703.03027300 -95.61900300 63.89057500 790.90911900 -81.31728400 81.31728400 703.03027300   t729
  panel tri -95.61900300 63.89057500 703.03027300 -106.24614700 44.00859500 790.90911900 -95.61900300 63.89057500 790.90911900   t730
  panel tri -106.24614700 44.00859500 703.03027300 -106.24614700 44.00859500 790.90911900 -95.61900300 63.89057500 703.03027300   t731
  panel tri -106.24614700 44.00859500 703.03027300 -112.79030600 22.43538700 790.90911900 -106.24614700 44.00859500 790.90911900   t732
  panel tri -112.79030600 22.43538700 703.03027300 -112.79030600 22.43538700 790.90911900 -106.24614700 44.00859500 703.03027300   t733
  panel tri -112.79030600 22.43538700 703.03027300 -115.00000000 0.0000000e+0 790.90911900 -112.79030600 22.43538700 790.90911900   t734
  panel tri -115.00000000 0.0000000e+0 703.03027300 -115.00000000 0.0000000e+0 790.90911900 -112.79030600 22.43538700 703.03027300   t735
  panel tri -115.00000000 0.0000000e+0 703.03027300 -112.79030600 -22.43538700 790.90911900 -115.00000000 0.0000000e+0 790.90911900   t736
  panel tri -112.79030600 -22.43538700 703.03027300 -112.79030600 -22.43538700 790.90911900 -115.00000000 0.0000000e+0 703.03027300   t737
  panel tri -112.79030600 -22.43538700 703.03027300 -106.24614700 -44.00859500 790.90911900 -112.79030600 -22.43538700 790.90911900   t738
  panel tri -106.24614700 -44.00859500 703.03027300 -106.24614700 -44.00859500 790.90911900 -112.79030600 -22.43538700 703.03027300   t739
  panel tri -106.24614700 -44.00859500 703.03027300 -95.61900300 -63.89057500 790.90911900 -106.24614700 -44.00859500 790.90911900   t740
  panel tri -95.61900300 -63.89057500 703.03027300 -95.61900300 -63.89057500 790.90911900 -106.24614700 -44.00859500 703.03027300   t741
  panel tri -95.61900300 -63.89057500 703.03027300 -81.31728400 -81.31728400 790.90911900 -95.61900300 -63.89057500 790.90911900   t742
  panel tri -81.31728400 -81.31728400 703.03027300 -81.31728400 -81.31728400 790.90911900 -95.61900300 -63.89057500 703.03027300   t743
  panel tri -81.31728400 -81.31728400 703.03027300 -63.89057500 -95.61900300 790.90911900 -81.31728400 -81.31728400 790.90911900   t744
  panel tri -63.89057500 -95.61900300 703.03027300 -63.89057500 -95.61900300 790.90911900 -81.31728400 -81.31728400 703.03027300   t745
  panel tri -63.89057500 -95.61900300 703.03027300 -44.00859500 -106.24614700 790.90911900 -63.89057500 -95.61900300 790.90911900   t746
  panel tri -44.00859500 -106.24614700 703.03027300 -44.00859500 -106.24614700 790.90911900 -63.89057500 -95.61900300 703.03027300   t747
  panel tri -44.00859500 -106.24614700 703.03027300 -22.43538700 -112.79030600 790.90911900 -44.00859500 -106.24614700 790.90911900   t748
  panel tri -22.43538700 -112.79030600 703.03027300 -22.43538700 -112.79030600 790.90911900 -44.00859500 -106.24614700 703.03027300   t749
  panel tri -22.43538700 -112.79030600 703.03027300 0.0000000e+0 -115.00000000 790.90911900 -22.43538700 -112.79030600 790.90911900   t750
  panel tri 0.0000000e+0 -115.00000000 703.03027300 0.0000000e+0 -115.00000000 790.90911900 -22.43538700 -112.79030600 703.03027300   t751
  panel tri 0.0000000e+0 -115.00000000 703.03027300 22.43538700 -112.79030600 790.90911900 0.0000000e+0 -115.00000000 790.90911900   t752
  panel tri 22.43538700 -112.79030600 703.03027300 22.43538700 -112.79030600 790.90911900 0.0000000e+0 -115.00000000 703.03027300   t753
  panel tri 22.43538700 -112.79030600 703.03027300 44.00859500 -106.24614700 790.90911900 22.43538700 -112.79030600 790.90911900   t754
  panel tri 44.00859500 -106.24614700 703.03027300 44.00859500 -106.24614700 790.90911900 22.43538700 -112.79030600 703.03027300   t755
  panel tri 44.00859500 -106.24614700 703.03027300 63.89057500 -95.61900300 790.90911900 44.00859500 -106.24614700 790.90911900   t756
  panel tri 63.89057500 -95.61900300 703.03027300 63.89057500 -95.61900300 790.90911900 44.00859500 -106.24614700 703.03027300   t757
  panel tri 63.89057500 -95.61900300 703.03027300 81.31728400 -81.31728400 790.90911900 63.89057500 -95.61900300 790.90911900   t758
  panel tri 81.31728400 -81.31728400 703.03027300 81.31728400 -81.31728400 790.90911900 63.89057500 -95.61900300 703.03027300   t759
  panel tri 81.31728400 -81.31728400 703.03027300 95.61900300 -63.89057500 790.90911900 81.31728400 -81.31728400 790.90911900   t760
  panel tri 95.61900300 -63.89057500 703.03027300 95.61900300 -63.89057500 790.90911900 81.31728400 -81.31728400 703.03027300   t761
  panel tri 95.61900300 -63.89057500 703.03027300 106.24614700 -44.00859500 790.90911900 95.61900300 -63.89057500 790.90911900   t762
  panel tri 106.24614700 -44.00859500 703.03027300 106.24614700 -44.00859500 790.90911900 95.61900300 -63.89057500 703.03027300   t763
  panel tri 106.24614700 -44.00859500 703.03027300 112.79030600 -22.43538700 790.90911900 106.24614700 -44.00859500 790.90911900   t764
  panel tri 112.79030600 -22.43538700 703.03027300 112.79030600 -22.43538700 790.90911900 106.24614700 -44.00859500 703.03027300   t765
  panel tri 112.79030600 22.43538700 790.90911900 115.00000000 0.0000000e+0 790.90911900 115.00000000 0.0000000e+0 703.03027300   t766
  panel tri 112.79030600 22.43538700 790.90911900 112.79030600 22.43538700 878.78790300 115.00000000 0.0000000e+0 790.90911900   t767
  panel tri 112.79030600 22.43538700 790.90911900 106.24614700 44.00859500 878.78790300 112.79030600 22.43538700 878.78790300   t768
  panel tri 115.00000000 0.0000000e+0 790.90911900 112.79030600 -22.43538700 790.90911900 112.79030600 -22.43538700 703.03027300   t769
  panel tri 115.00000000 0.0000000e+0 790.90911900 115.00000000 0.0000000e+0 878.78790300 112.79030600 -22.43538700 790.90911900   t770
  panel tri 106.24614700 44.00859500 790.90911900 106.24614700 44.00859500 878.78790300 112.79030600 22.43538700 790.90911900   t771
  panel tri 106.24614700 44.00859500 790.90911900 95.61900300 63.89057500 878.78790300 106.24614700 44.00859500 878.78790300   t772
  panel tri 95.61900300 63.89057500 790.90911900 95.61900300 63.89057500 878.78790300 106.24614700 44.00859500 790.90911900   t773
  panel tri 95.61900300 63.89057500 790.90911900 81.31728400 81.31728400 878.78790300 95.61900300 63.89057500 878.78790300   t774
  panel tri 81.31728400 81.31728400 790.90911900 81.31728400 81.31728400 878.78790300 95.61900300 63.89057500 790.90911900   t775
  panel tri 81.31728400 81.31728400 790.90911900 63.89057500 95.61900300 878.78790300 81.31728400 81.31728400 878.78790300   t776
  panel tri 63.89057500 95.61900300 790.90911900 63.89057500 95.61900300 878.78790300 81.31728400 81.31728400 790.90911900   t777
  panel tri 63.89057500 95.61900300 790.90911900 44.00859500 106.24614700 878.78790300 63.89057500 95.61900300 878.78790300   t778
  panel tri 44.00859500 106.24614700 790.90911900 44.00859500 106.24614700 878.78790300 63.89057500 95.61900300 790.90911900   t779
  panel tri 44.00859500 106.24614700 790.90911900 22.43538700 112.79030600 878.78790300 44.00859500 106.24614700 878.78790300   t780
  panel tri 22.43538700 112.79030600 790.90911900 22.43538700 112.79030600 878.78790300 44.00859500 106.24614700 790.90911900   t781
  panel tri 22.43538700 112.79030600 790.90911900 0.0000000e+0 115.00000000 878.78790300 22.43538700 112.79030600 878.78790300   t782
  panel tri 0.0000000e+0 115.00000000 790.90911900 0.0000000e+0 115.00000000 878.78790300 22.43538700 112.79030600 790.90911900   t783
  panel tri 0.0000000e+0 115.00000000 790.90911900 -22.43538700 112.79030600 878.78790300 0.0000000e+0 115.00000000 878.78790300   t784
  panel tri -22.43538700 112.79030600 790.90911900 -22.43538700 112.79030600 878.78790300 0.0000000e+0 115.00000000 790.90911900   t785
  panel tri -22.43538700 112.79030600 790.90911900 -44.00859500 106.24614700 878.78790300 -22.43538700 112.79030600 878.78790300   t786
  panel tri -44.00859500 106.24614700 790.90911900 -44.00859500 106.24614700 878.78790300 -22.43538700 112.79030600 790.90911900   t787
  panel tri -44.00859500 106.24614700 790.90911900 -63.89057500 95.61900300 878.78790300 -44.00859500 106.24614700 878.78790300   t788
  panel tri -63.89057500 95.61900300 790.90911900 -63.89057500 95.61900300 878.78790300 -44.00859500 106.24614700 790.90911900   t789
  panel tri -63.89057500 95.61900300 790.90911900 -81.31728400 81.31728400 878.78790300 -63.89057500 95.61900300 878.78790300   t790
  panel tri -81.31728400 81.31728400 790.90911900 -81.31728400 81.31728400 878.78790300 -63.89057500 95.61900300 790.90911900   t791
  panel tri -81.31728400 81.31728400 790.90911900 -95.61900300 63.89057500 878.78790300 -81.31728400 81.31728400 878.78790300   t792
  panel tri -95.61900300 63.89057500 790.90911900 -95.61900300 63.89057500 878.78790300 -81.31728400 81.31728400 790.90911900   t793
  panel tri -95.61900300 63.89057500 790.90911900 -106.24614700 44.00859500 878.78790300 -95.61900300 63.89057500 878.78790300   t794
  panel tri -106.24614700 44.00859500 790.90911900 -106.24614700 44.00859500 878.78790300 -95.61900300 63.89057500 790.90911900   t795
  panel tri -106.24614700 44.00859500 790.90911900 -112.79030600 22.43538700 878.78790300 -106.24614700 44.00859500 878.78790300   t796
  panel tri -112.79030600 22.43538700 790.90911900 -112.79030600 22.43538700 878.78790300 -106.24614700 44.00859500 790.90911900   t797
  panel tri -112.79030600 22.43538700 790.90911900 -115.00000000 0.0000000e+0 878.78790300 -112.79030600 22.43538700 878.78790300   t798
  panel tri -115.00000000 0.0000000e+0 790.90911900 -115.00000000 0.0000000e+0 878.78790300 -112.79030600 22.43538700 790.90911900   t799
  panel tri -115.00000000 0.0000000e+0 790.90911900 -112.79030600 -22.43538700 878.78790300 -115.00000000 0.0000000e+0 878.78790300   t800
  panel tri -112.79030600 -22.43538700 790.90911900 -112.79030600 -22.43538700 878.78790300 -115.00000000 0.0000000e+0 790.90911900   t801
  panel tri -112.79030600 -22.43538700 790.90911900 -106.24614700 -44.00859500 878.78790300 -112.79030600 -22.43538700 878.78790300   t802
  panel tri -106.24614700 -44.00859500 790.90911900 -106.24614700 -44.00859500 878.78790300 -112.79030600 -22.43538700 790.90911900   t803
  panel tri -106.24614700 -44.00859500 790.90911900 -95.61900300 -63.89057500 878.78790300 -106.24614700 -44.00859500 878.78790300   t804
  panel tri -95.61900300 -63.89057500 790.90911900 -95.61900300 -63.89057500 878.78790300 -106.24614700 -44.00859500 790.90911900   t805
  panel tri -95.61900300 -63.89057500 790.90911900 -81.31728400 -81.31728400 878.78790300 -95.61900300 -63.89057500 878.78790300   t806
  panel tri -81.31728400 -81.31728400 790.90911900 -81.31728400 -81.31728400 878.78790300 -95.61900300 -63.89057500 790.90911900   t807
  panel tri -81.31728400 -81.31728400 790.90911900 -63.89057500 -95.61900300 878.78790300 -81.31728400 -81.31728400 878.78790300   t808
  panel tri -63.89057500 -95.61900300 790.90911900 -63.89057500 -95.61900300 878.78790300 -81.31728400 -81.31728400 790.90911900   t809
  panel tri -63.89057500 -95.61900300 790.90911900 -44.00859500 -106.24614700 878.78790300 -63.89057500 -95.61900300 878.78790300   t810
  panel tri -44.00859500 -106.24614700 790.90911900 -44.00859500 -106.24614700 878.78790300 -63.89057500 -95.61900300 790.90911900   t811
  panel tri -44.00859500 -106.24614700 790.90911900 -22.43538700 -112.79030600 878.78790300 -44.00859500 -106.24614700 878.78790300   t812
  panel tri -22.43538700 -112.79030600 790.90911900 -22.43538700 -112.79030600 878.78790300 -44.00859500 -106.24614700 790.90911900   t813
  panel tri -22.43538700 -112.79030600 790.90911900 0.0000000e+0 -115.00000000 878.78790300 -22.43538700 -112.79030600 878.78790300   t814
  panel tri 0.0000000e+0 -115.00000000 790.90911900 0.0000000e+0 -115.00000000 878.78790300 -22.43538700 -112.79030600 790.90911900   t815
  panel tri 0.0000000e+0 -115.00000000 790.90911900 22.43538700 -112.79030600 878.78790300 0.0000000e+0 -115.00000000 878.78790300   t816
  panel tri 22.43538700 -112.79030600 790.90911900 22.43538700 -112.79030600 878.78790300 0.0000000e+0 -115.00000000 790.90911900   t817
  panel tri 22.43538700 -112.79030600 790.90911900 44.00859500 -106.24614700 878.78790300 22.43538700 -112.79030600 878.78790300   t818
  panel tri 44.00859500 -106.24614700 790.90911900 44.00859500 -106.24614700 878.78790300 22.43538700 -112.79030600 790.90911900   t819
  panel tri 44.00859500 -106.24614700 790.90911900 63.89057500 -95.61900300 878.78790300 44.00859500 -106.24614700 878.78790300   t820
  panel tri 63.89057500 -95.61900300 790.90911900 63.89057500 -95.61900300 878.78790300 44.00859500 -106.24614700 790.90911900   t821
  panel tri 63.89057500 -95.61900300 790.90911900 81.31728400 -81.31728400 878.78790300 63.89057500 -95.61900300 878.78790300   t822
  panel tri 81.31728400 -81.31728400 790.90911900 81.31728400 -81.31728400 878.78790300 63.89057500 -95.61900300 790.90911900   t823
  panel tri 81.31728400 -81.31728400 790.90911900 95.61900300 -63.89057500 878.78790300 81.31728400 -81.31728400 878.78790300   t824
  panel tri 95.61900300 -63.89057500 790.90911900 95.61900300 -63.89057500 878.78790300 81.31728400 -81.31728400 790.90911900   t825
  panel tri 95.61900300 -63.89057500 790.90911900 106.24614700 -44.00859500 878.78790300 95.61900300 -63.89057500 878.78790300   t826
  panel tri 106.24614700 -44.00859500 790.90911900 106.24614700 -44.00859500 878.78790300 95.61900300 -63.89057500 790.90911900   t827
  panel tri 106.24614700 -44.00859500 790.90911900 112.79030600 -22.43538700 878.78790300 106.24614700 -44.00859500 878.78790300   t828
  panel tri 112.79030600 -22.43538700 790.90911900 112.79030600 -22.43538700 878.78790300 106.24614700 -44.00859500 790.90911900   t829
  panel tri 112.79030600 22.43538700 878.78790300 115.00000000 0.0000000e+0 878.78790300 115.00000000 0.0000000e+0 790.90911900   t830
  panel tri 112.79030600 22.43538700 878.78790300 112.79030600 22.43538700 966.66668700 115.00000000 0.0000000e+0 878.78790300   t831
  panel tri 112.79030600 22.43538700 878.78790300 106.24614700 44.00859500 966.66668700 112.79030600 22.43538700 966.66668700   t832
  panel tri 115.00000000 0.0000000e+0 878.78790300 112.79030600 -22.43538700 878.78790300 112.79030600 -22.43538700 790.90911900   t833
  panel tri 115.00000000 0.0000000e+0 878.78790300 115.00000000 0.0000000e+0 966.66668700 112.79030600 -22.43538700 878.78790300   t834
  panel tri 106.24614700 44.00859500 878.78790300 106.24614700 44.00859500 966.66668700 112.79030600 22.43538700 878.78790300   t835
  panel tri 106.24614700 44.00859500 878.78790300 95.61900300 63.89057500 966.66668700 106.24614700 44.00859500 966.66668700   t836
  panel tri 95.61900300 63.89057500 878.78790300 95.61900300 63.89057500 966.66668700 106.24614700 44.00859500 878.78790300   t837
  panel tri 95.61900300 63.89057500 878.78790300 81.31728400 81.31728400 966.66668700 95.61900300 63.89057500 966.66668700   t838
  panel tri 81.31728400 81.31728400 878.78790300 81.31728400 81.31728400 966.66668700 95.61900300 63.89057500 878.78790300   t839
  panel tri 81.31728400 81.31728400 878.78790300 63.89057500 95.61900300 966.66668700 81.31728400 81.31728400 966.66668700   t840
  panel tri 63.89057500 95.61900300 878.78790300 63.89057500 95.61900300 966.66668700 81.31728400 81.31728400 878.78790300   t841
  panel tri 63.89057500 95.61900300 878.78790300 44.00859500 106.24614700 966.66668700 63.89057500 95.61900300 966.66668700   t842
  panel tri 44.00859500 106.24614700 878.78790300 44.00859500 106.24614700 966.66668700 63.89057500 95.61900300 878.78790300   t843
  panel tri 44.00859500 106.24614700 878.78790300 22.43538700 112.79030600 966.66668700 44.00859500 106.24614700 966.66668700   t844
  panel tri 22.43538700 112.79030600 878.78790300 22.43538700 112.79030600 966.66668700 44.00859500 106.24614700 878.78790300   t845
  panel tri 22.43538700 112.79030600 878.78790300 0.0000000e+0 115.00000000 966.66668700 22.43538700 112.79030600 966.66668700   t846
  panel tri 0.0000000e+0 115.00000000 878.78790300 0.0000000e+0 115.00000000 966.66668700 22.43538700 112.79030600 878.78790300   t847
  panel tri 0.0000000e+0 115.00000000 878.78790300 -22.43538700 112.79030600 966.66668700 0.0000000e+0 115.00000000 966.66668700   t848
  panel tri -22.43538700 112.79030600 878.78790300 -22.43538700 112.79030600 966.66668700 0.0000000e+0 115.00000000 878.78790300   t849
  panel tri -22.43538700 112.79030600 878.78790300 -44.00859500 106.24614700 966.66668700 -22.43538700 112.79030600 966.66668700   t850
  panel tri -44.00859500 106.24614700 878.78790300 -44.00859500 106.24614700 966.66668700 -22.43538700 112.79030600 878.78790300   t851
  panel tri -44.00859500 106.24614700 878.78790300 -63.89057500 95.61900300 966.66668700 -44.00859500 106.24614700 966.66668700   t852
  panel tri -63.89057500 95.61900300 878.78790300 -63.89057500 95.61900300 966.66668700 -44.00859500 106.24614700 878.78790300   t853
  panel tri -63.89057500 95.61900300 878.78790300 -81.31728400 81.31728400 966.66668700 -63.89057500 95.61900300 966.66668700   t854
  panel tri -81.31728400 81.31728400 878.78790300 -81.31728400 81.31728400 966.66668700 -63.89057500 95.61900300 878.78790300   t855
  panel tri -81.31728400 81.31728400 878.78790300 -95.61900300 63.89057500 966.66668700 -81.31728400 81.31728400 966.66668700   t856
  panel tri -95.61900300 63.89057500 878.78790300 -95.61900300 63.89057500 966.66668700 -81.31728400 81.31728400 878.78790300   t857
  panel tri -95.61900300 63.89057500 878.78790300 -106.24614700 44.00859500 966.66668700 -95.61900300 63.89057500 966.66668700   t858
  panel tri -106.24614700 44.00859500 878.78790300 -106.24614700 44.00859500 966.66668700 -95.61900300 63.89057500 878.78790300   t859
  panel tri -106.24614700 44.00859500 878.78790300 -112.79030600 22.43538700 966.66668700 -106.24614700 44.00859500 966.66668700   t860
  panel tri -112.79030600 22.43538700 878.78790300 -112.79030600 22.43538700 966.66668700 -106.24614700 44.00859500 878.78790300   t861
  panel tri -112.79030600 22.43538700 878.78790300 -115.00000000 0.0000000e+0 966.66668700 -112.79030600 22.43538700 966.66668700   t862
  panel tri -115.00000000 0.0000000e+0 878.78790300 -115.00000000 0.0000000e+0 966.66668700 -112.79030600 22.43538700 878.78790300   t863
  panel tri -115.00000000 0.0000000e+0 878.78790300 -112.79030600 -22.43538700 966.66668700 -115.00000000 0.0000000e+0 966.66668700   t864
  panel tri -112.79030600 -22.43538700 878.78790300 -112.79030600 -22.43538700 966.66668700 -115.00000000 0.0000000e+0 878.78790300   t865
  panel tri -112.79030600 -22.43538700 878.78790300 -106.24614700 -44.00859500 966.66668700 -112.79030600 -22.43538700 966.66668700   t866
  panel tri -106.24614700 -44.00859500 878.78790300 -106.24614700 -44.00859500 966.66668700 -112.79030600 -22.43538700 878.78790300   t867
  panel tri -106.24614700 -44.00859500 878.78790300 -95.61900300 -63.89057500 966.66668700 -106.24614700 -44.00859500 966.66668700   t868
  panel tri -95.61900300 -63.89057500 878.78790300 -95.61900300 -63.89057500 966.66668700 -106.24614700 -44.00859500 878.78790300   t869
  panel tri -95.61900300 -63.89057500 878.78790300 -81.31728400 -81.31728400 966.66668700 -95.61900300 -63.89057500 966.66668700   t870
  panel tri -81.31728400 -81.31728400 878.78790300 -81.31728400 -81.31728400 966.66668700 -95.61900300 -63.89057500 878.78790300   t871
  panel tri -81.31728400 -81.31728400 878.78790300 -63.89057500 -95.61900300 966.66668700 -81.31728400 -81.31728400 966.66668700   t872
  panel tri -63.89057500 -95.61900300 878.78790300 -63.89057500 -95.61900300 966.66668700 -81.31728400 -81.31728400 878.78790300   t873
  panel tri -63.89057500 -95.61900300 878.78790300 -44.00859500 -106.24614700 966.66668700 -63.89057500 -95.61900300 966.66668700   t874
  panel tri -44.00859500 -106.24614700 878.78790300 -44.00859500 -106.24614700 966.66668700 -63.89057500 -95.61900300 878.78790300   t875
  panel tri -44.00859500 -106.24614700 878.78790300 -22.43538700 -112.79030600 966.66668700 -44.00859500 -106.24614700 966.66668700   t876
  panel tri -22.43538700 -112.79030600 878.78790300 -22.43538700 -112.79030600 966.66668700 -44.00859500 -106.24614700 878.78790300   t877
  panel tri -22.43538700 -112.79030600 878.78790300 0.0000000e+0 -115.00000000 966.66668700 -22.43538700 -112.79030600 966.66668700   t878
  panel tri 0.0000000e+0 -115.00000000 878.78790300 0.0000000e+0 -115.00000000 966.66668700 -22.43538700 -112.79030600 878.78790300   t879
  panel tri 0.0000000e+0 -115.00000000 878.78790300 22.43538700 -112.79030600 966.66668700 0.0000000e+0 -115.00000000 966.66668700   t880
  panel tri 22.43538700 -112.79030600 878.78790300 22.43538700 -112.79030600 966.66668700 0.0000000e+0 -115.00000000 878.78790300   t881
  panel tri 22.43538700 -112.79030600 878.78790300 44.00859500 -106.24614700 966.66668700 22.43538700 -112.79030600 966.66668700   t882
  panel tri 44.00859500 -106.24614700 878.78790300 44.00859500 -106.24614700 966.66668700 22.43538700 -112.79030600 878.78790300   t883
  panel tri 44.00859500 -106.24614700 878.78790300 63.89057500 -95.61900300 966.66668700 44.00859500 -106.24614700 966.66668700   t884
  panel tri 63.89057500 -95.61900300 878.78790300 63.89057500 -95.61900300 966.66668700 44.00859500 -106.24614700 878.78790300   t885
  panel tri 63.89057500 -95.61900300 878.78790300 81.31728400 -81.31728400 966.66668700 63.89057500 -95.61900300 966.66668700   t886
  panel tri 81.31728400 -81.31728400 878.78790300 81.31728400 -81.31728400 966.66668700 63.89057500 -95.61900300 878.78790300   t887
  panel tri 81.31728400 -81.31728400 878.78790300 95.61900300 -63.89057500 966.66668700 81.31728400 -81.31728400 966.66668700   t888
  panel tri 95.61900300 -63.89057500 878.78790300 95.61900300 -63.89057500 966.66668700 81.31728400 -81.31728400 878.78790300   t889
  panel tri 95.61900300 -63.89057500 878.78790300 106.24614700 -44.00859500 966.66668700 95.61900300 -63.89057500 966.66668700   t890
  panel tri 106.24614700 -44.00859500 878.78790300 106.24614700 -44.00859500 966.66668700 95.61900300 -63.89057500 878.78790300   t891
  panel tri 106.24614700 -44.00859500 878.78790300 112.79030600 -22.43538700 966.66668700 106.24614700 -44.00859500 966.66668700   t892
  panel tri 112.79030600 -22.43538700 878.78790300 112.79030600 -22.43538700 966.66668700 106.24614700 -44.00859500 878.78790300   t893
  panel tri 112.79030600 22.43538700 966.66668700 115.00000000 0.0000000e+0 966.66668700 115.00000000 0.0000000e+0 878.78790300   t894
  panel tri 112.79030600 22.43538700 966.66668700 112.79030600 22.43538700 1054.54541000 115.00000000 0.0000000e+0 966.66668700   t895
  panel tri 112.79030600 22.43538700 966.66668700 106.24614700 44.00859500 1054.54541000 112.79030600 22.43538700 1054.54541000   t896
  panel tri 115.00000000 0.0000000e+0 966.66668700 112.79030600 -22.43538700 966.66668700 112.79030600 -22.43538700 878.78790300   t897
  panel tri 115.00000000 0.0000000e+0 966.66668700 115.00000000 0.0000000e+0 1054.54541000 112.79030600 -22.43538700 966.66668700   t898
  panel tri 106.24614700 44.00859500 966.66668700 106.24614700 44.00859500 1054.54541000 112.79030600 22.43538700 966.66668700   t899
  panel tri 106.24614700 44.00859500 966.66668700 95.61900300 63.89057500 1054.54541000 106.24614700 44.00859500 1054.54541000   t900
  panel tri 95.61900300 63.89057500 966.66668700 95.61900300 63.89057500 1054.54541000 106.24614700 44.00859500 966.66668700   t901
  panel tri 95.61900300 63.89057500 966.66668700 81.31728400 81.31728400 1054.54541000 95.61900300 63.89057500 1054.54541000   t902
  panel tri 81.31728400 81.31728400 966.66668700 81.31728400 81.31728400 1054.54541000 95.61900300 63.89057500 966.66668700   t903
  panel tri 81.31728400 81.31728400 966.66668700 63.89057500 95.61900300 1054.54541000 81.31728400 81.31728400 1054.54541000   t904
  panel tri 63.89057500 95.61900300 966.66668700 63.89057500 95.61900300 1054.54541000 81.31728400 81.31728400 966.66668700   t905
  panel tri 63.89057500 95.61900300 966.66668700 44.00859500 106.24614700 1054.54541000 63.89057500 95.61900300 1054.54541000   t906
  panel tri 44.00859500 106.24614700 966.66668700 44.00859500 106.24614700 1054.54541000 63.89057500 95.61900300 966.66668700   t907
  panel tri 44.00859500 106.24614700 966.66668700 22.43538700 112.79030600 1054.54541000 44.00859500 106.24614700 1054.54541000   t908
  panel tri 22.43538700 112.79030600 966.66668700 22.43538700 112.79030600 1054.54541000 44.00859500 106.24614700 966.66668700   t909
  panel tri 22.43538700 112.79030600 966.66668700 0.0000000e+0 115.00000000 1054.54541000 22.43538700 112.79030600 1054.54541000   t910
  panel tri 0.0000000e+0 115.00000000 966.66668700 0.0000000e+0 115.00000000 1054.54541000 22.43538700 112.79030600 966.66668700   t911
  panel tri 0.0000000e+0 115.00000000 966.66668700 -22.43538700 112.79030600 1054.54541000 0.0000000e+0 115.00000000 1054.54541000   t912
  panel tri -22.43538700 112.79030600 966.66668700 -22.43538700 112.79030600 1054.54541000 0.0000000e+0 115.00000000 966.66668700   t913
  panel tri -22.43538700 112.79030600 966.66668700 -44.00859500 106.24614700 1054.54541000 -22.43538700 112.79030600 1054.54541000   t914
  panel tri -44.00859500 106.24614700 966.66668700 -44.00859500 106.24614700 1054.54541000 -22.43538700 112.79030600 966.66668700   t915
  panel tri -44.00859500 106.24614700 966.66668700 -63.89057500 95.61900300 1054.54541000 -44.00859500 106.24614700 1054.54541000   t916
  panel tri -63.89057500 95.61900300 966.66668700 -63.89057500 95.61900300 1054.54541000 -44.00859500 106.24614700 966.66668700   t917
  panel tri -63.89057500 95.61900300 966.66668700 -81.31728400 81.31728400 1054.54541000 -63.89057500 95.61900300 1054.54541000   t918
  panel tri -81.31728400 81.31728400 966.66668700 -81.31728400 81.31728400 1054.54541000 -63.89057500 95.61900300 966.66668700   t919
  panel tri -81.31728400 81.31728400 966.66668700 -95.61900300 63.89057500 1054.54541000 -81.31728400 81.31728400 1054.54541000   t920
  panel tri -95.61900300 63.89057500 966.66668700 -95.61900300 63.89057500 1054.54541000 -81.31728400 81.31728400 966.66668700   t921
  panel tri -95.61900300 63.89057500 966.66668700 -106.24614700 44.00859500 1054.54541000 -95.61900300 63.89057500 1054.54541000   t922
  panel tri -106.24614700 44.00859500 966.66668700 -106.24614700 44.00859500 1054.54541000 -95.61900300 63.89057500 966.66668700   t923
  panel tri -106.24614700 44.00859500 966.66668700 -112.79030600 22.43538700 1054.54541000 -106.24614700 44.00859500 1054.54541000   t924
  panel tri -112.79030600 22.43538700 966.66668700 -112.79030600 22.43538700 1054.54541000 -106.24614700 44.00859500 966.66668700   t925
  panel tri -112.79030600 22.43538700 966.66668700 -115.00000000 0.0000000e+0 1054.54541000 -112.79030600 22.43538700 1054.54541000   t926
  panel tri -115.00000000 0.0000000e+0 966.66668700 -115.00000000 0.0000000e+0 1054.54541000 -112.79030600 22.43538700 966.66668700   t927
  panel tri -115.00000000 0.0000000e+0 966.66668700 -112.79030600 -22.43538700 1054.54541000 -115.00000000 0.0000000e+0 1054.54541000   t928
  panel tri -112.79030600 -22.43538700 966.66668700 -112.79030600 -22.43538700 1054.54541000 -115.00000000 0.0000000e+0 966.66668700   t929
  panel tri -112.79030600 -22.43538700 966.66668700 -106.24614700 -44.00859500 1054.54541000 -112.79030600 -22.43538700 1054.54541000   t930
  panel tri -106.24614700 -44.00859500 966.66668700 -106.24614700 -44.00859500 1054.54541000 -112.79030600 -22.43538700 966.66668700   t931
  panel tri -106.24614700 -44.00859500 966.66668700 -95.61900300 -63.89057500 1054.54541000 -106.24614700 -44.00859500 1054.54541000   t932
  panel tri -95.61900300 -63.89057500 966.66668700 -95.61900300 -63.89057500 1054.54541000 -106.24614700 -44.00859500 966.66668700   t933
  panel tri -95.61900300 -63.89057500 966.66668700 -81.31728400 -81.31728400 1054.54541000 -95.61900300 -63.89057500 1054.54541000   t934
  panel tri -81.31728400 -81.31728400 966.66668700 -81.31728400 -81.31728400 1054.54541000 -95.61900300 -63.89057500 966.66668700   t935
  panel tri -81.31728400 -81.31728400 966.66668700 -63.89057500 -95.61900300 1054.54541000 -81.31728400 -81.31728400 1054.54541000   t936
  panel tri -63.89057500 -95.61900300 966.66668700 -63.89057500 -95.61900300 1054.54541000 -81.31728400 -81.31728400 966.66668700   t937
  panel tri -63.89057500 -95.61900300 966.66668700 -44.00859500 -106.24614700 1054.54541000 -63.89057500 -95.61900300 1054.54541000   t938
  panel tri -44.00859500 -106.24614700 966.66668700 -44.00859500 -106.24614700 1054.54541000 -63.89057500 -95.61900300 966.66668700   t939
  panel tri -44.00859500 -106.24614700 966.66668700 -22.43538700 -112.79030600 1054.54541000 -44.00859500 -106.24614700 1054.54541000   t940
  panel tri -22.43538700 -112.79030600 966.66668700 -22.43538700 -112.79030600 1054.54541000 -44.00859500 -106.24614700 966.66668700   t941
  panel tri -22.43538700 -112.79030600 966.66668700 0.0000000e+0 -115.00000000 1054.54541000 -22.43538700 -112.79030600 1054.54541000   t942
  panel tri 0.0000000e+0 -115.00000000 966.66668700 0.0000000e+0 -115.00000000 1054.54541000 -22.43538700 -112.79030600 966.66668700   t943
  panel tri 0.0000000e+0 -115.00000000 966.66668700 22.43538700 -112.79030600 1054.54541000 0.0000000e+0 -115.00000000 1054.54541000   t944
  panel tri 22.43538700 -112.79030600 966.66668700 22.43538700 -112.79030600 1054.54541000 0.0000000e+0 -115.00000000 966.66668700   t945
  panel tri 22.43538700 -112.79030600 966.66668700 44.00859500 -106.24614700 1054.54541000 22.43538700 -112.79030600 1054.54541000   t946
  panel tri 44.00859500 -106.24614700 966.66668700 44.00859500 -106.24614700 1054.54541000 22.43538700 -112.79030600 966.66668700   t947
  panel tri 44.00859500 -106.24614700 966.66668700 63.89057500 -95.61900300 1054.54541000 44.00859500 -106.24614700 1054.54541000   t948
  panel tri 63.89057500 -95.61900300 966.66668700 63.89057500 -95.61900300 1054.54541000 44.00859500 -106.24614700 966.66668700   t949
  panel tri 63.89057500 -95.61900300 966.66668700 81.31728400 -81.31728400 1054.54541000 63.89057500 -95.61900300 1054.54541000   t950
  panel tri 81.31728400 -81.31728400 966.66668700 81.31728400 -81.31728400 1054.54541000 63.89057500 -95.61900300 966.66668700   t951
  panel tri 81.31728400 -81.31728400 966.66668700 95.61900300 -63.89057500 1054.54541000 81.31728400 -81.31728400 1054.54541000   t952
  panel tri 95.61900300 -63.89057500 966.66668700 95.61900300 -63.89057500 1054.54541000 81.31728400 -81.31728400 966.66668700   t953
  panel tri 95.61900300 -63.89057500 966.66668700 106.24614700 -44.00859500 1054.54541000 95.61900300 -63.89057500 1054.54541000   t954
  panel tri 106.24614700 -44.00859500 966.66668700 106.24614700 -44.00859500 1054.54541000 95.61900300 -63.89057500 966.66668700   t955
  panel tri 106.24614700 -44.00859500 966.66668700 112.79030600 -22.43538700 1054.54541000 106.24614700 -44.00859500 1054.54541000   t956
  panel tri 112.79030600 -22.43538700 966.66668700 112.79030600 -22.43538700 1054.54541000 106.24614700 -44.00859500 966.66668700   t957
  panel tri 112.79030600 22.43538700 1054.54541000 115.00000000 0.0000000e+0 1054.54541000 115.00000000 0.0000000e+0 966.66668700   t958
  panel tri 112.79030600 22.43538700 1054.54541000 112.79030600 22.43538700 1142.42419400 115.00000000 0.0000000e+0 1054.54541000   t959
  panel tri 112.79030600 22.43538700 1054.54541000 106.24614700 44.00859500 1142.42419400 112.79030600 22.43538700 1142.42419400   t960
  panel tri 115.00000000 0.0000000e+0 1054.54541000 112.79030600 -22.43538700 1054.54541000 112.79030600 -22.43538700 966.66668700   t961
  panel tri 115.00000000 0.0000000e+0 1054.54541000 115.00000000 0.0000000e+0 1142.42419400 112.79030600 -22.43538700 1054.54541000   t962
  panel tri 106.24614700 44.00859500 1054.54541000 106.24614700 44.00859500 1142.42419400 112.79030600 22.43538700 1054.54541000   t963
  panel tri 106.24614700 44.00859500 1054.54541000 95.61900300 63.89057500 1142.42419400 106.24614700 44.00859500 1142.42419400   t964
  panel tri 95.61900300 63.89057500 1054.54541000 95.61900300 63.89057500 1142.42419400 106.24614700 44.00859500 1054.54541000   t965
  panel tri 95.61900300 63.89057500 1054.54541000 81.31728400 81.31728400 1142.42419400 95.61900300 63.89057500 1142.42419400   t966
  panel tri 81.31728400 81.31728400 1054.54541000 81.31728400 81.31728400 1142.42419400 95.61900300 63.89057500 1054.54541000   t967
  panel tri 81.31728400 81.31728400 1054.54541000 63.89057500 95.61900300 1142.42419400 81.31728400 81.31728400 1142.42419400   t968
  panel tri 63.89057500 95.61900300 1054.54541000 63.89057500 95.61900300 1142.42419400 81.31728400 81.31728400 1054.54541000   t969
  panel tri 63.89057500 95.61900300 1054.54541000 44.00859500 106.24614700 1142.42419400 63.89057500 95.61900300 1142.42419400   t970
  panel tri 44.00859500 106.24614700 1054.54541000 44.00859500 106.24614700 1142.42419400 63.89057500 95.61900300 1054.54541000   t971
  panel tri 44.00859500 106.24614700 1054.54541000 22.43538700 112.79030600 1142.42419400 44.00859500 106.24614700 1142.42419400   t972
  panel tri 22.43538700 112.79030600 1054.54541000 22.43538700 112.79030600 1142.42419400 44.00859500 106.24614700 1054.54541000   t973
  panel tri 22.43538700 112.79030600 1054.54541000 0.0000000e+0 115.00000000 1142.42419400 22.43538700 112.79030600 1142.42419400   t974
  panel tri 0.0000000e+0 115.00000000 1054.54541000 0.0000000e+0 115.00000000 1142.42419400 22.43538700 112.79030600 1054.54541000   t975
  panel tri 0.0000000e+0 115.00000000 1054.54541000 -22.43538700 112.79030600 1142.42419400 0.0000000e+0 115.00000000 1142.42419400   t976
  panel tri -22.43538700 112.79030600 1054.54541000 -22.43538700 112.79030600 1142.42419400 0.0000000e+0 115.00000000 1054.54541000   t977
  panel tri -22.43538700 112.79030600 1054.54541000 -44.00859500 106.24614700 1142.42419400 -22.43538700 112.79030600 1142.42419400   t978
  panel tri -44.00859500 106.24614700 1054.54541000 -44.00859500 106.24614700 1142.42419400 -22.43538700 112.79030600 1054.54541000   t979
  panel tri -44.00859500 106.24614700 1054.54541000 -63.89057500 95.61900300 1142.42419400 -44.00859500 106.24614700 1142.42419400   t980
  panel tri -63.89057500 95.61900300 1054.54541000 -63.89057500 95.61900300 1142.42419400 -44.00859500 106.24614700 1054.54541000   t981
  panel tri -63.89057500 95.61900300 1054.54541000 -81.31728400 81.31728400 1142.42419400 -63.89057500 95.61900300 1142.42419400   t982
  panel tri -81.31728400 81.31728400 1054.54541000 -81.31728400 81.31728400 1142.42419400 -63.89057500 95.61900300 1054.54541000   t983
  panel tri -81.31728400 81.31728400 1054.54541000 -95.61900300 63.89057500 1142.42419400 -81.31728400 81.31728400 1142.42419400   t984
  panel tri -95.61900300 63.89057500 1054.54541000 -95.61900300 63.89057500 1142.42419400 -81.31728400 81.31728400 1054.54541000   t985
  panel tri -95.61900300 63.89057500 1054.54541000 -106.24614700 44.00859500 1142.42419400 -95.61900300 63.89057500 1142.42419400   t986
  panel tri -106.24614700 44.00859500 1054.54541000 -106.24614700 44.00859500 1142.42419400 -95.61900300 63.89057500 1054.54541000   t987
  panel tri -106.24614700 44.00859500 1054.54541000 -112.79030600 22.43538700 1142.42419400 -106.24614700 44.00859500 1142.42419400   t988
  panel tri -112.79030600 22.43538700 1054.54541000 -112.79030600 22.43538700 1142.42419400 -106.24614700 44.00859500 1054.54541000   t989
  panel tri -112.79030600 22.43538700 1054.54541000 -115.00000000 0.0000000e+0 1142.42419400 -112.79030600 22.43538700 1142.42419400   t990
  panel tri -115.00000000 0.0000000e+0 1054.54541000 -115.00000000 0.0000000e+0 1142.42419400 -112.79030600 22.43538700 1054.54541000   t991
  panel tri -115.00000000 0.0000000e+0 1054.54541000 -112.79030600 -22.43538700 1142.42419400 -115.00000000 0.0000000e+0 1142.42419400   t992
  panel tri -112.79030600 -22.43538700 1054.54541000 -112.79030600 -22.43538700 1142.42419400 -115.00000000 0.0000000e+0 1054.54541000   t993
  panel tri -112.79030600 -22.43538700 1054.54541000 -106.24614700 -44.00859500 1142.42419400 -112.79030600 -22.43538700 1142.42419400   t994
  panel tri -106.24614700 -44.00859500 1054.54541000 -106.24614700 -44.00859500 1142.42419400 -112.79030600 -22.43538700 1054.54541000   t995
  panel tri -106.24614700 -44.00859500 1054.54541000 -95.61900300 -63.89057500 1142.42419400 -106.24614700 -44.00859500 1142.42419400   t996
  panel tri -95.61900300 -63.89057500 1054.54541000 -95.61900300 -63.89057500 1142.42419400 -106.24614700 -44.00859500 1054.54541000   t997
  panel tri -95.61900300 -63.89057500 1054.54541000 -81.31728400 -81.31728400 1142.42419400 -95.61900300 -63.89057500 1142.42419400   t998
  panel tri -81.31728400 -81.31728400 1054.54541000 -81.31728400 -81.31728400 1142.42419400 -95.61900300 -63.89057500 1054.54541000   t999
  panel tri -81.31728400 -81.31728400 1054.54541000 -63.89057500 -95.61900300 1142.42419400 -81.31728400 -81.31728400 1142.42419400   t1000
  panel tri -63.89057500 -95.61900300 1054.54541000 -63.89057500 -95.61900300 1142.42419400 -81.31728400 -81.31728400 1054.54541000   t1001
  panel tri -63.89057500 -95.61900300 1054.54541000 -44.00859500 -106.24614700 1142.42419400 -63.89057500 -95.61900300 1142.42419400   t1002
  panel tri -44.00859500 -106.24614700 1054.54541000 -44.00859500 -106.24614700 1142.42419400 -63.89057500 -95.61900300 1054.54541000   t1003
  panel tri -44.00859500 -106.24614700 1054.54541000 -22.43538700 -112.79030600 1142.42419400 -44.00859500 -106.24614700 1142.42419400   t1004
  panel tri -22.43538700 -112.79030600 1054.54541000 -22.43538700 -112.79030600 1142.42419400 -44.00859500 -106.24614700 1054.54541000   t1005
  panel tri -22.43538700 -112.79030600 1054.54541000 0.0000000e+0 -115.00000000 1142.42419400 -22.43538700 -112.79030600 1142.42419400   t1006
  panel tri 0.0000000e+0 -115.00000000 1054.54541000 0.0000000e+0 -115.00000000 1142.42419400 -22.43538700 -112.79030600 1054.54541000   t1007
  panel tri 0.0000000e+0 -115.00000000 1054.54541000 22.43538700 -112.79030600 1142.42419400 0.0000000e+0 -115.00000000 1142.42419400   t1008
  panel tri 22.43538700 -112.79030600 1054.54541000 22.43538700 -112.79030600 1142.42419400 0.0000000e+0 -115.00000000 1054.54541000   t1009
  panel tri 22.43538700 -112.79030600 1054.54541000 44.00859500 -106.24614700 1142.42419400 22.43538700 -112.79030600 1142.42419400   t1010
  panel tri 44.00859500 -106.24614700 1054.54541000 44.00859500 -106.24614700 1142.42419400 22.43538700 -112.79030600 1054.54541000   t1011
  panel tri 44.00859500 -106.24614700 1054.54541000 63.89057500 -95.61900300 1142.42419400 44.00859500 -106.24614700 1142.42419400   t1012
  panel tri 63.89057500 -95.61900300 1054.54541000 63.89057500 -95.61900300 1142.42419400 44.00859500 -106.24614700 1054.54541000   t1013
  panel tri 63.89057500 -95.61900300 1054.54541000 81.31728400 -81.31728400 1142.42419400 63.89057500 -95.61900300 1142.42419400   t1014
  panel tri 81.31728400 -81.31728400 1054.54541000 81.31728400 -81.31728400 1142.42419400 63.89057500 -95.61900300 1054.54541000   t1015
  panel tri 81.31728400 -81.31728400 1054.54541000 95.61900300 -63.89057500 1142.42419400 81.31728400 -81.31728400 1142.42419400   t1016
  panel tri 95.61900300 -63.89057500 1054.54541000 95.61900300 -63.89057500 1142.42419400 81.31728400 -81.31728400 1054.54541000   t1017
  panel tri 95.61900300 -63.89057500 1054.54541000 106.24614700 -44.00859500 1142.42419400 95.61900300 -63.89057500 1142.42419400   t1018
  panel tri 106.24614700 -44.00859500 1054.54541000 106.24614700 -44.00859500 1142.42419400 95.61900300 -63.89057500 1054.54541000   t1019
  panel tri 106.24614700 -44.00859500 1054.54541000 112.79030600 -22.43538700 1142.42419400 106.24614700 -44.00859500 1142.42419400   t1020
  panel tri 112.79030600 -22.43538700 1054.54541000 112.79030600 -22.43538700 1142.42419400 106.24614700 -44.00859500 1054.54541000   t1021
  panel tri 112.79030600 22.43538700 1142.42419400 115.00000000 0.0000000e+0 1142.42419400 115.00000000 0.0000000e+0 1054.54541000   t1022
  panel tri 112.79030600 22.43538700 1142.42419400 112.79030600 22.43538700 1230.30297900 115.00000000 0.0000000e+0 1142.42419400   t1023
  panel tri 112.79030600 22.43538700 1142.42419400 106.24614700 44.00859500 1230.30297900 112.79030600 22.43538700 1230.30297900   t1024
  panel tri 115.00000000 0.0000000e+0 1142.42419400 112.79030600 -22.43538700 1142.42419400 112.79030600 -22.43538700 1054.54541000   t1025
  panel tri 115.00000000 0.0000000e+0 1142.42419400 115.00000000 0.0000000e+0 1230.30297900 112.79030600 -22.43538700 1142.42419400   t1026
  panel tri 106.24614700 44.00859500 1142.42419400 106.24614700 44.00859500 1230.30297900 112.79030600 22.43538700 1142.42419400   t1027
  panel tri 106.24614700 44.00859500 1142.42419400 95.61900300 63.89057500 1230.30297900 106.24614700 44.00859500 1230.30297900   t1028
  panel tri 95.61900300 63.89057500 1142.42419400 95.61900300 63.89057500 1230.30297900 106.24614700 44.00859500 1142.42419400   t1029
  panel tri 95.61900300 63.89057500 1142.42419400 81.31728400 81.31728400 1230.30297900 95.61900300 63.89057500 1230.30297900   t1030
  panel tri 81.31728400 81.31728400 1142.42419400 81.31728400 81.31728400 1230.30297900 95.61900300 63.89057500 1142.42419400   t1031
  panel tri 81.31728400 81.31728400 1142.42419400 63.89057500 95.61900300 1230.30297900 81.31728400 81.31728400 1230.30297900   t1032
  panel tri 63.89057500 95.61900300 1142.42419400 63.89057500 95.61900300 1230.30297900 81.31728400 81.31728400 1142.42419400   t1033
  panel tri 63.89057500 95.61900300 1142.42419400 44.00859500 106.24614700 1230.30297900 63.89057500 95.61900300 1230.30297900   t1034
  panel tri 44.00859500 106.24614700 1142.42419400 44.00859500 106.24614700 1230.30297900 63.89057500 95.61900300 1142.42419400   t1035
  panel tri 44.00859500 106.24614700 1142.42419400 22.43538700 112.79030600 1230.30297900 44.00859500 106.24614700 1230.30297900   t1036
  panel tri 22.43538700 112.79030600 1142.42419400 22.43538700 112.79030600 1230.30297900 44.00859500 106.24614700 1142.42419400   t1037
  panel tri 22.43538700 112.79030600 1142.42419400 0.0000000e+0 115.00000000 1230.30297900 22.43538700 112.79030600 1230.30297900   t1038
  panel tri 0.0000000e+0 115.00000000 1142.42419400 0.0000000e+0 115.00000000 1230.30297900 22.43538700 112.79030600 1142.42419400   t1039
  panel tri 0.0000000e+0 115.00000000 1142.42419400 -22.43538700 112.79030600 1230.30297900 0.0000000e+0 115.00000000 1230.30297900   t1040
  panel tri -22.43538700 112.79030600 1142.42419400 -22.43538700 112.79030600 1230.30297900 0.0000000e+0 115.00000000 1142.42419400   t1041
  panel tri -22.43538700 112.79030600 1142.42419400 -44.00859500 106.24614700 1230.30297900 -22.43538700 112.79030600 1230.30297900   t1042
  panel tri -44.00859500 106.24614700 1142.42419400 -44.00859500 106.24614700 1230.30297900 -22.43538700 112.79030600 1142.42419400   t1043
  panel tri -44.00859500 106.24614700 1142.42419400 -63.89057500 95.61900300 1230.30297900 -44.00859500 106.24614700 1230.30297900   t1044
  panel tri -63.89057500 95.61900300 1142.42419400 -63.89057500 95.61900300 1230.30297900 -44.00859500 106.24614700 1142.42419400   t1045
  panel tri -63.89057500 95.61900300 1142.42419400 -81.31728400 81.31728400 1230.30297900 -63.89057500 95.61900300 1230.30297900   t1046
  panel tri -81.31728400 81.31728400 1142.42419400 -81.31728400 81.31728400 1230.30297900 -63.89057500 95.61900300 1142.42419400   t1047
  panel tri -81.31728400 81.31728400 1142.42419400 -95.61900300 63.89057500 1230.30297900 -81.31728400 81.31728400 1230.30297900   t1048
  panel tri -95.61900300 63.89057500 1142.42419400 -95.61900300 63.89057500 1230.30297900 -81.31728400 81.31728400 1142.42419400   t1049
  panel tri -95.61900300 63.89057500 1142.42419400 -106.24614700 44.00859500 1230.30297900 -95.61900300 63.89057500 1230.30297900   t1050
  panel tri -106.24614700 44.00859500 1142.42419400 -106.24614700 44.00859500 1230.30297900 -95.61900300 63.89057500 1142.42419400   t1051
  panel tri -106.24614700 44.00859500 1142.42419400 -112.79030600 22.43538700 1230.30297900 -106.24614700 44.00859500 1230.30297900   t1052
  panel tri -112.79030600 22.43538700 1142.42419400 -112.79030600 22.43538700 1230.30297900 -106.24614700 44.00859500 1142.42419400   t1053
  panel tri -112.79030600 22.43538700 1142.42419400 -115.00000000 0.0000000e+0 1230.30297900 -112.79030600 22.43538700 1230.30297900   t1054
  panel tri -115.00000000 0.0000000e+0 1142.42419400 -115.00000000 0.0000000e+0 1230.30297900 -112.79030600 22.43538700 1142.42419400   t1055
  panel tri -115.00000000 0.0000000e+0 1142.42419400 -112.79030600 -22.43538700 1230.30297900 -115.00000000 0.0000000e+0 1230.30297900   t1056
  panel tri -112.79030600 -22.43538700 1142.42419400 -112.79030600 -22.43538700 1230.30297900 -115.00000000 0.0000000e+0 1142.42419400   t1057
  panel tri -112.79030600 -22.43538700 1142.42419400 -106.24614700 -44.00859500 1230.30297900 -112.79030600 -22.43538700 1230.30297900   t1058
  panel tri -106.24614700 -44.00859500 1142.42419400 -106.24614700 -44.00859500 1230.30297900 -112.79030600 -22.43538700 1142.42419400   t1059
  panel tri -106.24614700 -44.00859500 1142.42419400 -95.61900300 -63.89057500 1230.30297900 -106.24614700 -44.00859500 1230.30297900   t1060
  panel tri -95.61900300 -63.89057500 1142.42419400 -95.61900300 -63.89057500 1230.30297900 -106.24614700 -44.00859500 1142.42419400   t1061
  panel tri -95.61900300 -63.89057500 1142.42419400 -81.31728400 -81.31728400 1230.30297900 -95.61900300 -63.89057500 1230.30297900   t1062
  panel tri -81.31728400 -81.31728400 1142.42419400 -81.31728400 -81.31728400 1230.30297900 -95.61900300 -63.89057500 1142.42419400   t1063
  panel tri -81.31728400 -81.31728400 1142.42419400 -63.89057500 -95.61900300 1230.30297900 -81.31728400 -81.31728400 1230.30297900   t1064
  panel tri -63.89057500 -95.61900300 1142.42419400 -63.89057500 -95.61900300 1230.30297900 -81.31728400 -81.31728400 1142.42419400   t1065
  panel tri -63.89057500 -95.61900300 1142.42419400 -44.00859500 -106.24614700 1230.30297900 -63.89057500 -95.61900300 1230.30297900   t1066
  panel tri -44.00859500 -106.24614700 1142.42419400 -44.00859500 -106.24614700 1230.30297900 -63.89057500 -95.61900300 1142.42419400   t1067
  panel tri -44.00859500 -106.24614700 1142.42419400 -22.43538700 -112.79030600 1230.30297900 -44.00859500 -106.24614700 1230.30297900   t1068
  panel tri -22.43538700 -112.79030600 1142.42419400 -22.43538700 -112.79030600 1230.30297900 -44.00859500 -106.24614700 1142.42419400   t1069
  panel tri -22.43538700 -112.79030600 1142.42419400 0.0000000e+0 -115.00000000 1230.30297900 -22.43538700 -112.79030600 1230.30297900   t1070
  panel tri 0.0000000e+0 -115.00000000 1142.42419400 0.0000000e+0 -115.00000000 1230.30297900 -22.43538700 -112.79030600 1142.42419400   t1071
  panel tri 0.0000000e+0 -115.00000000 1142.42419400 22.43538700 -112.79030600 1230.30297900 0.0000000e+0 -115.00000000 1230.30297900   t1072
  panel tri 22.43538700 -112.79030600 1142.42419400 22.43538700 -112.79030600 1230.30297900 0.0000000e+0 -115.00000000 1142.42419400   t1073
  panel tri 22.43538700 -112.79030600 1142.42419400 44.00859500 -106.24614700 1230.30297900 22.43538700 -112.79030600 1230.30297900   t1074
  panel tri 44.00859500 -106.24614700 1142.42419400 44.00859500 -106.24614700 1230.30297900 22.43538700 -112.79030600 1142.42419400   t1075
  panel tri 44.00859500 -106.24614700 1142.42419400 63.89057500 -95.61900300 1230.30297900 44.00859500 -106.24614700 1230.30297900   t1076
  panel tri 63.89057500 -95.61900300 1142.42419400 63.89057500 -95.61900300 1230.30297900 44.00859500 -106.24614700 1142.42419400   t1077
  panel tri 63.89057500 -95.61900300 1142.42419400 81.31728400 -81.31728400 1230.30297900 63.89057500 -95.61900300 1230.30297900   t1078
  panel tri 81.31728400 -81.31728400 1142.42419400 81.31728400 -81.31728400 1230.30297900 63.89057500 -95.61900300 1142.42419400   t1079
  panel tri 81.31728400 -81.31728400 1142.42419400 95.61900300 -63.89057500 1230.30297900 81.31728400 -81.31728400 1230.30297900   t1080
  panel tri 95.61900300 -63.89057500 1142.42419400 95.61900300 -63.89057500 1230.30297900 81.31728400 -81.31728400 1142.42419400   t1081
  panel tri 95.61900300 -63.89057500 1142.42419400 106.24614700 -44.00859500 1230.30297900 95.61900300 -63.89057500 1230.30297900   t1082
  panel tri 106.24614700 -44.00859500 1142.42419400 106.24614700 -44.00859500 1230.30297900 95.61900300 -63.89057500 1142.42419400   t1083
  panel tri 106.24614700 -44.00859500 1142.42419400 112.79030600 -22.43538700 1230.30297900 106.24614700 -44.00859500 1230.30297900   t1084
  panel tri 112.79030600 -22.43538700 1142.42419400 112.79030600 -22.43538700 1230.30297900 106.24614700 -44.00859500 1142.42419400   t1085
  panel tri 112.79030600 22.43538700 1230.30297900 115.00000000 0.0000000e+0 1230.30297900 115.00000000 0.0000000e+0 1142.42419400   t1086
  panel tri 112.79030600 22.43538700 1230.30297900 112.79030600 22.43538700 1318.18176300 115.00000000 0.0000000e+0 1230.30297900   t1087
  panel tri 112.79030600 22.43538700 1230.30297900 106.24614700 44.00859500 1318.18176300 112.79030600 22.43538700 1318.18176300   t1088
  panel tri 115.00000000 0.0000000e+0 1230.30297900 112.79030600 -22.43538700 1230.30297900 112.79030600 -22.43538700 1142.42419400   t1089
  panel tri 115.00000000 0.0000000e+0 1230.30297900 115.00000000 0.0000000e+0 1318.18176300 112.79030600 -22.43538700 1230.30297900   t1090
  panel tri 106.24614700 44.00859500 1230.30297900 106.24614700 44.00859500 1318.18176300 112.79030600 22.43538700 1230.30297900   t1091
  panel tri 106.24614700 44.00859500 1230.30297900 95.61900300 63.89057500 1318.18176300 106.24614700 44.00859500 1318.18176300   t1092
  panel tri 95.61900300 63.89057500 1230.30297900 95.61900300 63.89057500 1318.18176300 106.24614700 44.00859500 1230.30297900   t1093
  panel tri 95.61900300 63.89057500 1230.30297900 81.31728400 81.31728400 1318.18176300 95.61900300 63.89057500 1318.18176300   t1094
  panel tri 81.31728400 81.31728400 1230.30297900 81.31728400 81.31728400 1318.18176300 95.61900300 63.89057500 1230.30297900   t1095
  panel tri 81.31728400 81.31728400 1230.30297900 63.89057500 95.61900300 1318.18176300 81.31728400 81.31728400 1318.18176300   t1096
  panel tri 63.89057500 95.61900300 1230.30297900 63.89057500 95.61900300 1318.18176300 81.31728400 81.31728400 1230.30297900   t1097
  panel tri 63.89057500 95.61900300 1230.30297900 44.00859500 106.24614700 1318.18176300 63.89057500 95.61900300 1318.18176300   t1098
  panel tri 44.00859500 106.24614700 1230.30297900 44.00859500 106.24614700 1318.18176300 63.89057500 95.61900300 1230.30297900   t1099
  panel tri 44.00859500 106.24614700 1230.30297900 22.43538700 112.79030600 1318.18176300 44.00859500 106.24614700 1318.18176300   t1100
  panel tri 22.43538700 112.79030600 1230.30297900 22.43538700 112.79030600 1318.18176300 44.00859500 106.24614700 1230.30297900   t1101
  panel tri 22.43538700 112.79030600 1230.30297900 0.0000000e+0 115.00000000 1318.18176300 22.43538700 112.79030600 1318.18176300   t1102
  panel tri 0.0000000e+0 115.00000000 1230.30297900 0.0000000e+0 115.00000000 1318.18176300 22.43538700 112.79030600 1230.30297900   t1103
  panel tri 0.0000000e+0 115.00000000 1230.30297900 -22.43538700 112.79030600 1318.18176300 0.0000000e+0 115.00000000 1318.18176300   t1104
  panel tri -22.43538700 112.79030600 1230.30297900 -22.43538700 112.79030600 1318.18176300 0.0000000e+0 115.00000000 1230.30297900   t1105
  panel tri -22.43538700 112.79030600 1230.30297900 -44.00859500 106.24614700 1318.18176300 -22.43538700 112.79030600 1318.18176300   t1106
  panel tri -44.00859500 106.24614700 1230.30297900 -44.00859500 106.24614700 1318.18176300 -22.43538700 112.79030600 1230.30297900   t1107
  panel tri -44.00859500 106.24614700 1230.30297900 -63.89057500 95.61900300 1318.18176300 -44.00859500 106.24614700 1318.18176300   t1108
  panel tri -63.89057500 95.61900300 1230.30297900 -63.89057500 95.61900300 1318.18176300 -44.00859500 106.24614700 1230.30297900   t1109
  panel tri -63.89057500 95.61900300 1230.30297900 -81.31728400 81.31728400 1318.18176300 -63.89057500 95.61900300 1318.18176300   t1110
  panel tri -81.31728400 81.31728400 1230.30297900 -81.31728400 81.31728400 1318.18176300 -63.89057500 95.61900300 1230.30297900   t1111
  panel tri -81.31728400 81.31728400 1230.30297900 -95.61900300 63.89057500 1318.18176300 -81.31728400 81.31728400 1318.18176300   t1112
  panel tri -95.61900300 63.89057500 1230.30297900 -95.61900300 63.89057500 1318.18176300 -81.31728400 81.31728400 1230.30297900   t1113
  panel tri -95.61900300 63.89057500 1230.30297900 -106.24614700 44.00859500 1318.18176300 -95.61900300 63.89057500 1318.18176300   t1114
  panel tri -106.24614700 44.00859500 1230.30297900 -106.24614700 44.00859500 1318.18176300 -95.61900300 63.89057500 1230.30297900   t1115
  panel tri -106.24614700 44.00859500 1230.30297900 -112.79030600 22.43538700 1318.18176300 -106.24614700 44.00859500 1318.18176300   t1116
  panel tri -112.79030600 22.43538700 1230.30297900 -112.79030600 22.43538700 1318.18176300 -106.24614700 44.00859500 1230.30297900   t1117
  panel tri -112.79030600 22.43538700 1230.30297900 -115.00000000 0.0000000e+0 1318.18176300 -112.79030600 22.43538700 1318.18176300   t1118
  panel tri -115.00000000 0.0000000e+0 1230.30297900 -115.00000000 0.0000000e+0 1318.18176300 -112.79030600 22.43538700 1230.30297900   t1119
  panel tri -115.00000000 0.0000000e+0 1230.30297900 -112.79030600 -22.43538700 1318.18176300 -115.00000000 0.0000000e+0 1318.18176300   t1120
  panel tri -112.79030600 -22.43538700 1230.30297900 -112.79030600 -22.43538700 1318.18176300 -115.00000000 0.0000000e+0 1230.30297900   t1121
  panel tri -112.79030600 -22.43538700 1230.30297900 -106.24614700 -44.00859500 1318.18176300 -112.79030600 -22.43538700 1318.18176300   t1122
  panel tri -106.24614700 -44.00859500 1230.30297900 -106.24614700 -44.00859500 1318.18176300 -112.79030600 -22.43538700 1230.30297900   t1123
  panel tri -106.24614700 -44.00859500 1230.30297900 -95.61900300 -63.89057500 1318.18176300 -106.24614700 -44.00859500 1318.18176300   t1124
  panel tri -95.61900300 -63.89057500 1230.30297900 -95.61900300 -63.89057500 1318.18176300 -106.24614700 -44.00859500 1230.30297900   t1125
  panel tri -95.61900300 -63.89057500 1230.30297900 -81.31728400 -81.31728400 1318.18176300 -95.61900300 -63.89057500 1318.18176300   t1126
  panel tri -81.31728400 -81.31728400 1230.30297900 -81.31728400 -81.31728400 1318.18176300 -95.61900300 -63.89057500 1230.30297900   t1127
  panel tri -81.31728400 -81.31728400 1230.30297900 -63.89057500 -95.61900300 1318.18176300 -81.31728400 -81.31728400 1318.18176300   t1128
  panel tri -63.89057500 -95.61900300 1230.30297900 -63.89057500 -95.61900300 1318.18176300 -81.31728400 -81.31728400 1230.30297900   t1129
  panel tri -63.89057500 -95.61900300 1230.30297900 -44.00859500 -106.24614700 1318.18176300 -63.89057500 -95.61900300 1318.18176300   t1130
  panel tri -44.00859500 -106.24614700 1230.30297900 -44.00859500 -106.24614700 1318.18176300 -63.89057500 -95.61900300 1230.30297900   t1131
  panel tri -44.00859500 -106.24614700 1230.30297900 -22.43538700 -112.79030600 1318.18176300 -44.00859500 -106.24614700 1318.18176300   t1132
  panel tri -22.43538700 -112.79030600 1230.30297900 -22.43538700 -112.79030600 1318.18176300 -44.00859500 -106.24614700 1230.30297900   t1133
  panel tri -22.43538700 -112.79030600 1230.30297900 0.0000000e+0 -115.00000000 1318.18176300 -22.43538700 -112.79030600 1318.18176300   t1134
  panel tri 0.0000000e+0 -115.00000000 1230.30297900 0.0000000e+0 -115.00000000 1318.18176300 -22.43538700 -112.79030600 1230.30297900   t1135
  panel tri 0.0000000e+0 -115.00000000 1230.30297900 22.43538700 -112.79030600 1318.18176300 0.0000000e+0 -115.00000000 1318.18176300   t1136
  panel tri 22.43538700 -112.79030600 1230.30297900 22.43538700 -112.79030600 1318.18176300 0.0000000e+0 -115.00000000 1230.30297900   t1137
  panel tri 22.43538700 -112.79030600 1230.30297900 44.00859500 -106.24614700 1318.18176300 22.43538700 -112.79030600 1318.18176300   t1138
  panel tri 44.00859500 -106.24614700 1230.30297900 44.00859500 -106.24614700 1318.18176300 22.43538700 -112.79030600 1230.30297900   t1139
  panel tri 44.00859500 -106.24614700 1230.30297900 63.89057500 -95.61900300 1318.18176300 44.00859500 -106.24614700 1318.18176300   t1140
  panel tri 63.89057500 -95.61900300 1230.30297900 63.89057500 -95.61900300 1318.18176300 44.00859500 -106.24614700 1230.30297900   t1141
  panel tri 63.89057500 -95.61900300 1230.30297900 81.31728400 -81.31728400 1318.18176300 63.89057500 -95.61900300 1318.18176300   t1142
  panel tri 81.31728400 -81.31728400 1230.30297900 81.31728400 -81.31728400 1318.18176300 63.89057500 -95.61900300 1230.30297900   t1143
  panel tri 81.31728400 -81.31728400 1230.30297900 95.61900300 -63.89057500 1318.18176300 81.31728400 -81.31728400 1318.18176300   t1144
  panel tri 95.61900300 -63.89057500 1230.30297900 95.61900300 -63.89057500 1318.18176300 81.31728400 -81.31728400 1230.30297900   t1145
  panel tri 95.61900300 -63.89057500 1230.30297900 106.24614700 -44.00859500 1318.18176300 95.61900300 -63.89057500 1318.18176300   t1146
  panel tri 106.24614700 -44.00859500 1230.30297900 106.24614700 -44.00859500 1318.18176300 95.61900300 -63.89057500 1230.30297900   t1147
  panel tri 106.24614700 -44.00859500 1230.30297900 112.79030600 -22.43538700 1318.18176300 106.24614700 -44.00859500 1318.18176300   t1148
  panel tri 112.79030600 -22.43538700 1230.30297900 112.79030600 -22.43538700 1318.18176300 106.24614700 -44.00859500 1230.30297900   t1149
  panel tri 112.79030600 22.43538700 1318.18176300 115.00000000 0.0000000e+0 1318.18176300 115.00000000 0.0000000e+0 1230.30297900   t1150
  panel tri 112.79030600 22.43538700 1318.18176300 103.79822500 5.61239000 1318.18176300 115.00000000 0.0000000e+0 1318.18176300   t1151
  panel tri 112.79030600 22.43538700 1318.18176300 89.06639900 11.86755100 1318.18176300 103.79822500 5.61239000 1318.18176300   t1152
  panel tri 115.00000000 0.0000000e+0 1318.18176300 112.79030600 -22.43538700 1318.18176300 112.79030600 -22.43538700 1230.30297900   t1153
  panel tri 115.00000000 0.0000000e+0 1318.18176300 104.54213700 -19.56527900 1318.18176300 112.79030600 -22.43538700 1318.18176300   t1154
  panel tri 106.24614700 44.00859500 1318.18176300 98.31192800 29.16470900 1318.18176300 112.79030600 22.43538700 1318.18176300   t1155
  panel tri 106.24614700 44.00859500 1318.18176300 80.94671600 36.44065100 1318.18176300 98.31192800 29.16470900 1318.18176300   t1156
  panel tri 95.61900300 63.89057500 1318.18176300 89.15437300 51.79610100 1318.18176300 106.24614700 44.00859500 1318.18176300   t1157
  panel tri 95.61900300 63.89057500 1318.18176300 69.84402500 59.85232900 1318.18176300 89.15437300 51.79610100 1318.18176300   t1158
  panel tri 81.31728400 81.31728400 1318.18176300 76.54004700 72.37970000 1318.18176300 95.61900300 63.89057500 1318.18176300   t1159
  panel tri 81.31728400 81.31728400 1318.18176300 56.01261900 80.88037900 1318.18176300 76.54004700 72.37970000 1318.18176300   t1160
  panel tri 63.89057500 95.61900300 1318.18176300 60.68470000 89.62123100 1318.18176300 81.31728400 81.31728400 1318.18176300   t1161
  panel tri 44.00859500 106.24614700 1318.18176300 39.72285800 98.22809600 1318.18176300 63.89057500 95.61900300 1318.18176300   t1162
  panel tri 22.43538700 112.79030600 1318.18176300 39.72285800 98.22809600 1318.18176300 44.00859500 106.24614700 1318.18176300   t1163
  panel tri 0.0000000e+0 115.00000000 1318.18176300 19.23543700 106.80361900 1318.18176300 22.43538700 112.79030600 1318.18176300   t1164
  panel tri 0.0000000e+0 115.00000000 1318.18176300 14.55074200 98.03917700 1318.18176300 19.23543700 106.80361900 1318.18176300   t1165
  panel tri 0.0000000e+0 115.00000000 1318.18176300 -4.79146400 106.03579700 1318.18176300 14.55074200 98.03917700 1318.18176300   t1166
  panel tri -22.43538700 112.79030600 1318.18176300 -4.79146400 106.03579700 1318.18176300 0.0000000e+0 115.00000000 1318.18176300   t1167
  panel tri -22.43538700 112.79030600 1318.18176300 -11.49453100 93.49524700 1318.18176300 -4.79146400 106.03579700 1318.18176300   t1168
  panel tri -22.43538700 112.79030600 1318.18176300 -28.92963000 100.64043400 1318.18176300 -11.49453100 93.49524700 1318.18176300   t1169
  panel tri -44.00859500 106.24614700 1318.18176300 -28.92963000 100.64043400 1318.18176300 -22.43538700 112.79030600 1318.18176300   t1170
  panel tri -44.00859500 106.24614700 1318.18176300 -37.14788400 85.26516000 1318.18176300 -28.92963000 100.64043400 1318.18176300   t1171
  panel tri -44.00859500 106.24614700 1318.18176300 -51.99235200 91.30958600 1318.18176300 -37.14788400 85.26516000 1318.18176300   t1172
  panel tri -63.89057500 95.61900300 1318.18176300 -51.99235200 91.30958600 1318.18176300 -44.00859500 106.24614700 1318.18176300   t1173
  panel tri -63.89057500 95.61900300 1318.18176300 -61.28345900 73.92714700 1318.18176300 -51.99235200 91.30958600 1318.18176300   t1174
  panel tri -63.89057500 95.61900300 1318.18176300 -72.99188200 78.59165200 1318.18176300 -61.28345900 73.92714700 1318.18176300   t1175
  panel tri -81.31728400 81.31728400 1318.18176300 -72.99188200 78.59165200 1318.18176300 -63.89057500 95.61900300 1318.18176300   t1176
  panel tri -81.31728400 81.31728400 1318.18176300 -83.70532200 58.54821800 1318.18176300 -72.99188200 78.59165200 1318.18176300   t1177
  panel tri -95.61900300 63.89057500 1318.18176300 -91.65255700 61.98133900 1318.18176300 -81.31728400 81.31728400 1318.18176300   t1178
  panel tri -95.61900300 63.89057500 1318.18176300 -102.22275500 42.20588300 1318.18176300 -91.65255700 61.98133900 1318.18176300   t1179
  panel tri -106.24614700 44.00859500 1318.18176300 -102.22275500 42.20588300 1318.18176300 -95.61900300 63.89057500 1318.18176300   t1180
  panel tri -112.79030600 22.43538700 1318.18176300 -102.22275500 42.20588300 1318.18176300 -106.24614700 44.00859500 1318.18176300   t1181
  panel tri -112.79030600 22.43538700 1318.18176300 -104.02713000 20.52879300 1318.18176300 -102.22275500 42.20588300 1318.18176300   t1182
  panel tri -115.00000000 0.0000000e+0 1318.18176300 -104.02713000 20.52879300 1318.18176300 -112.79030600 22.43538700 1318.18176300   t1183
  panel tri -115.00000000 0.0000000e+0 1318.18176300 -103.38091300 -4.83165300 1318.18176300 -104.02713000 20.52879300 1318.18176300   t1184
  panel tri -112.79030600 -22.43538700 1318.18176300 -103.38091300 -4.83165300 1318.18176300 -115.00000000 0.0000000e+0 1318.18176300   t1185
  panel tri -112.79030600 -22.43538700 1318.18176300 -97.99777200 -28.57696500 1318.18176300 -103.38091300 -4.83165300 1318.18176300   t1186
  panel tri -106.24614700 -44.00859500 1318.18176300 -97.99777200 -28.57696500 1318.18176300 -112.79030600 -22.43538700 1318.18176300   t1187
  panel tri -106.24614700 -44.00859500 1318.18176300 -88.84913600 -51.22504400 1318.18176300 -97.99777200 -28.57696500 1318.18176300   t1188
  panel tri -95.61900300 -63.89057500 1318.18176300 -88.84913600 -51.22504400 1318.18176300 -106.24614700 -44.00859500 1318.18176300   t1189
  panel tri -95.61900300 -63.89057500 1318.18176300 -76.28623200 -71.90484600 1318.18176300 -88.84913600 -51.22504400 1318.18176300   t1190
  panel tri -81.31728400 -81.31728400 1318.18176300 -76.28623200 -71.90484600 1318.18176300 -95.61900300 -63.89057500 1318.18176300   t1191
  panel tri -81.31728400 -81.31728400 1318.18176300 -60.79204600 -89.82206000 1318.18176300 -76.28623200 -71.90484600 1318.18176300   t1192
  panel tri -63.89057500 -95.61900300 1318.18176300 -60.79204600 -89.82206000 1318.18176300 -81.31728400 -81.31728400 1318.18176300   t1193
  panel tri -44.00859500 -106.24614700 1318.18176300 -60.79204600 -89.82206000 1318.18176300 -63.89057500 -95.61900300 1318.18176300   t1194
  panel tri -44.00859500 -106.24614700 1318.18176300 -39.86383100 -98.49183700 1318.18176300 -60.79204600 -89.82206000 1318.18176300   t1195
  panel tri -44.00859500 -106.24614700 1318.18176300 -19.33687800 -106.99340800 1318.18176300 -39.86383100 -98.49183700 1318.18176300   t1196
  panel tri -22.43538700 -112.79030600 1318.18176300 -19.33687800 -106.99340800 1318.18176300 -44.00859500 -106.24614700 1318.18176300   t1197
  panel tri 0.0000000e+0 -115.00000000 1318.18176300 -19.33687800 -106.99340800 1318.18176300 -22.43538700 -112.79030600 1318.18176300   t1198
  panel tri 22.43538700 -112.79030600 1318.18176300 5.03094300 -105.58776900 1318.18176300 0.0000000e+0 -115.00000000 1318.18176300   t1199
  panel tri 44.00859500 -106.24614700 1318.18176300 29.20500400 -100.12524400 1318.18176300 22.43538700 -112.79030600 1318.18176300   t1200
  panel tri 63.89057500 -95.61900300 1318.18176300 52.25652700 -90.81535300 1318.18176300 44.00859500 -106.24614700 1318.18176300   t1201
  panel tri 81.31728400 -81.31728400 1318.18176300 73.29920200 -78.01669300 1318.18176300 63.89057500 -95.61900300 1318.18176300   t1202
  panel tri 95.61900300 -63.89057500 1318.18176300 106.24614700 -44.00859500 1318.18176300 92.38066900 -60.61914100 1318.18176300   t1203
  panel tri 95.61900300 -63.89057500 1318.18176300 92.38066900 -60.61914100 1318.18176300 81.31728400 -81.31728400 1318.18176300   t1204
  panel tri 112.79030600 -22.43538700 1318.18176300 102.03681900 -42.55374500 1318.18176300 106.24614700 -44.00859500 1318.18176300   t1205
  panel tri 19.23543700 106.80361900 1318.18176300 39.72285800 98.22809600 1318.18176300 22.43538700 112.79030600 1318.18176300   t1206
  panel tri 19.23543700 106.80361900 1318.18176300 14.55074200 98.03917700 1318.18176300 39.72285800 98.22809600 1318.18176300   t1207
  panel tri 39.72285800 98.22809600 1318.18176300 60.68470000 89.62123100 1318.18176300 63.89057500 95.61900300 1318.18176300   t1208
  panel tri 39.72285800 98.22809600 1318.18176300 56.01261900 80.88037900 1318.18176300 60.68470000 89.62123100 1318.18176300   t1209
  panel tri 39.72285800 98.22809600 1318.18176300 35.08144000 89.54461700 1318.18176300 56.01261900 80.88037900 1318.18176300   t1210
  panel tri 39.72285800 98.22809600 1318.18176300 14.55074200 98.03917700 1318.18176300 35.08144000 89.54461700 1318.18176300   t1211
  panel tri 60.68470000 89.62123100 1318.18176300 56.01261900 80.88037900 1318.18176300 81.31728400 81.31728400 1318.18176300   t1212
  panel tri 76.54004700 72.37970000 1318.18176300 69.84402500 59.85232900 1318.18176300 95.61900300 63.89057500 1318.18176300   t1213
  panel tri 56.01261900 80.88037900 1318.18176300 69.84402500 59.85232900 1318.18176300 76.54004700 72.37970000 1318.18176300   t1214
  panel tri 56.01261900 80.88037900 1318.18176300 49.32373400 68.36635600 1318.18176300 69.84402500 59.85232900 1318.18176300   t1215
  panel tri 56.01261900 80.88037900 1318.18176300 28.39362900 77.03260000 1318.18176300 49.32373400 68.36635600 1318.18176300   t1216
  panel tri 35.08144000 89.54461700 1318.18176300 28.39362900 77.03260000 1318.18176300 56.01261900 80.88037900 1318.18176300   t1217
  panel tri 14.55074200 98.03917700 1318.18176300 28.39362900 77.03260000 1318.18176300 35.08144000 89.54461700 1318.18176300   t1218
  panel tri 14.55074200 98.03917700 1318.18176300 7.85787600 85.51770000 1318.18176300 28.39362900 77.03260000 1318.18176300   t1219
  panel tri 14.55074200 98.03917700 1318.18176300 -11.49453100 93.49524700 1318.18176300 7.85787600 85.51770000 1318.18176300   t1220
  panel tri -4.79146400 106.03579700 1318.18176300 -11.49453100 93.49524700 1318.18176300 14.55074200 98.03917700 1318.18176300   t1221
  panel tri 89.15437300 51.79610100 1318.18176300 80.94671600 36.44065100 1318.18176300 106.24614700 44.00859500 1318.18176300   t1222
  panel tri 69.84402500 59.85232900 1318.18176300 80.94671600 36.44065100 1318.18176300 89.15437300 51.79610100 1318.18176300   t1223
  panel tri 69.84402500 59.85232900 1318.18176300 61.62850600 44.48217000 1318.18176300 80.94671600 36.44065100 1318.18176300   t1224
  panel tri 69.84402500 59.85232900 1318.18176300 41.10969900 52.99898500 1318.18176300 61.62850600 44.48217000 1318.18176300   t1225
  panel tri 49.32373400 68.36635600 1318.18176300 41.10969900 52.99898500 1318.18176300 69.84402500 59.85232900 1318.18176300   t1226
  panel tri 28.39362900 77.03260000 1318.18176300 41.10969900 52.99898500 1318.18176300 49.32373400 68.36635600 1318.18176300   t1227
  panel tri 28.39362900 77.03260000 1318.18176300 20.17908700 61.66427200 1318.18176300 41.10969900 52.99898500 1318.18176300   t1228
  panel tri 28.39362900 77.03260000 1318.18176300 -0.35919200 70.14465300 1318.18176300 20.17908700 61.66427200 1318.18176300   t1229
  panel tri 7.85787600 85.51770000 1318.18176300 -0.35919200 70.14465300 1318.18176300 28.39362900 77.03260000 1318.18176300   t1230
  panel tri -11.49453100 93.49524700 1318.18176300 -0.35919200 70.14465300 1318.18176300 7.85787600 85.51770000 1318.18176300   t1231
  panel tri -11.49453100 93.49524700 1318.18176300 -19.71600300 78.11395300 1318.18176300 -0.35919200 70.14465300 1318.18176300   t1232
  panel tri -11.49453100 93.49524700 1318.18176300 -37.14788400 85.26516000 1318.18176300 -19.71600300 78.11395300 1318.18176300   t1233
  panel tri -28.92963000 100.64043400 1318.18176300 -37.14788400 85.26516000 1318.18176300 -11.49453100 93.49524700 1318.18176300   t1234
  panel tri 98.31192800 29.16470900 1318.18176300 89.06639900 11.86755100 1318.18176300 112.79030600 22.43538700 1318.18176300   t1235
  panel tri 80.94671600 36.44065100 1318.18176300 89.06639900 11.86755100 1318.18176300 98.31192800 29.16470900 1318.18176300   t1236
  panel tri 80.94671600 36.44065100 1318.18176300 71.70723700 19.15481000 1318.18176300 89.06639900 11.86755100 1318.18176300   t1237
  panel tri 80.94671600 36.44065100 1318.18176300 52.39939900 27.21572700 1318.18176300 71.70723700 19.15481000 1318.18176300   t1238
  panel tri 61.62850600 44.48217000 1318.18176300 52.39939900 27.21572700 1318.18176300 80.94671600 36.44065100 1318.18176300   t1239
  panel tri 41.10969900 52.99898500 1318.18176300 52.39939900 27.21572700 1318.18176300 61.62850600 44.48217000 1318.18176300   t1240
  panel tri 41.10969900 52.99898500 1318.18176300 31.88499800 35.74078000 1318.18176300 52.39939900 27.21572700 1318.18176300   t1241
  panel tri 41.10969900 52.99898500 1318.18176300 10.95204900 44.40169900 1318.18176300 31.88499800 35.74078000 1318.18176300   t1242
  panel tri 20.17908700 61.66427200 1318.18176300 10.95204900 44.40169900 1318.18176300 41.10969900 52.99898500 1318.18176300   t1243
  panel tri -0.35919200 70.14465300 1318.18176300 10.95204900 44.40169900 1318.18176300 20.17908700 61.66427200 1318.18176300   t1244
  panel tri -0.35919200 70.14465300 1318.18176300 -9.59531200 52.86508600 1318.18176300 10.95204900 44.40169900 1318.18176300   t1245
  panel tri -0.35919200 70.14465300 1318.18176300 -28.96764900 60.80534000 1318.18176300 -9.59531200 52.86508600 1318.18176300   t1246
  panel tri -19.71600300 78.11395300 1318.18176300 -28.96764900 60.80534000 1318.18176300 -0.35919200 70.14465300 1318.18176300   t1247
  panel tri -37.14788400 85.26516000 1318.18176300 -28.96764900 60.80534000 1318.18176300 -19.71600300 78.11395300 1318.18176300   t1248
  panel tri -37.14788400 85.26516000 1318.18176300 -46.42054400 67.91723600 1318.18176300 -28.96764900 60.80534000 1318.18176300   t1249
  panel tri -37.14788400 85.26516000 1318.18176300 -61.28345900 73.92714700 1318.18176300 -46.42054400 67.91723600 1318.18176300   t1250
  panel tri -51.99235200 91.30958600 1318.18176300 -61.28345900 73.92714700 1318.18176300 -37.14788400 85.26516000 1318.18176300   t1251
  panel tri 103.79822500 5.61239000 1318.18176300 92.85573600 -14.85957600 1318.18176300 115.00000000 0.0000000e+0 1318.18176300   t1252
  panel tri 89.06639900 11.86755100 1318.18176300 92.85573600 -14.85957600 1318.18176300 103.79822500 5.61239000 1318.18176300   t1253
  panel tri 71.70723700 19.15481000 1318.18176300 60.58396100 -1.65537900 1318.18176300 89.06639900 11.86755100 1318.18176300   t1254
  panel tri 52.39939900 27.21572700 1318.18176300 60.58396100 -1.65537900 1318.18176300 71.70723700 19.15481000 1318.18176300   t1255
  panel tri 31.88499800 35.74078000 1318.18176300 20.70047400 14.81600500 1318.18176300 52.39939900 27.21572700 1318.18176300   t1256
  panel tri 10.95204900 44.40169900 1318.18176300 20.70047400 14.81600500 1318.18176300 31.88499800 35.74078000 1318.18176300   t1257
  panel tri -9.59531200 52.86508600 1318.18176300 -20.72403500 32.04470800 1318.18176300 10.95204900 44.40169900 1318.18176300   t1258
  panel tri -28.96764900 60.80534000 1318.18176300 -20.72403500 32.04470800 1318.18176300 -9.59531200 52.86508600 1318.18176300   t1259
  panel tri -46.42054400 67.91723600 1318.18176300 -57.38556700 47.40312200 1318.18176300 -28.96764900 60.80534000 1318.18176300   t1260
  panel tri -61.28345900 73.92714700 1318.18176300 -57.38556700 47.40312200 1318.18176300 -46.42054400 67.91723600 1318.18176300   t1261
  panel tri -72.99188200 78.59165200 1318.18176300 -83.70532200 58.54821800 1318.18176300 -61.28345900 73.92714700 1318.18176300   t1262
  panel tri -91.65255700 61.98133900 1318.18176300 -83.70532200 58.54821800 1318.18176300 -81.31728400 81.31728400 1318.18176300   t1263
  panel tri -91.65255700 61.98133900 1318.18176300 -102.22275500 42.20588300 1318.18176300 -83.70532200 58.54821800 1318.18176300   t1264
  panel tri -83.70532200 58.54821800 1318.18176300 -72.13400300 53.62720500 1318.18176300 -61.28345900 73.92714700 1318.18176300   t1265
  panel tri -83.70532200 58.54821800 1318.18176300 -82.69561000 33.86782500 1318.18176300 -72.13400300 53.62720500 1318.18176300   t1266
  panel tri -72.13400300 53.62720500 1318.18176300 -57.38556700 47.40312200 1318.18176300 -61.28345900 73.92714700 1318.18176300   t1267
  panel tri -72.13400300 53.62720500 1318.18176300 -82.69561000 33.86782500 1318.18176300 -57.38556700 47.40312200 1318.18176300   t1268
  panel tri -57.38556700 47.40312200 1318.18176300 -40.02665300 40.11539500 1318.18176300 -28.96764900 60.80534000 1318.18176300   t1269
  panel tri -57.38556700 47.40312200 1318.18176300 -50.57944100 20.37251700 1318.18176300 -40.02665300 40.11539500 1318.18176300   t1270
  panel tri -40.02665300 40.11539500 1318.18176300 -20.72403500 32.04470800 1318.18176300 -28.96764900 60.80534000 1318.18176300   t1271
  panel tri -40.02665300 40.11539500 1318.18176300 -50.57944100 20.37251700 1318.18176300 -20.72403500 32.04470800 1318.18176300   t1272
  panel tri -20.72403500 32.04470800 1318.18176300 -0.21911600 23.50191900 1318.18176300 10.95204900 44.40169900 1318.18176300   t1273
  panel tri -20.72403500 32.04470800 1318.18176300 -10.76506200 3.77184100 1318.18176300 -0.21911600 23.50191900 1318.18176300   t1274
  panel tri -0.21911600 23.50191900 1318.18176300 20.70047400 14.81600500 1318.18176300 10.95204900 44.40169900 1318.18176300   t1275
  panel tri -0.21911600 23.50191900 1318.18176300 -10.76506200 3.77184100 1318.18176300 20.70047400 14.81600500 1318.18176300   t1276
  panel tri 20.70047400 14.81600500 1318.18176300 41.23109800 6.32131100 1318.18176300 52.39939900 27.21572700 1318.18176300   t1277
  panel tri 20.70047400 14.81600500 1318.18176300 30.68616100 -13.40688000 1318.18176300 41.23109800 6.32131100 1318.18176300   t1278
  panel tri 41.23109800 6.32131100 1318.18176300 60.58396100 -1.65537900 1318.18176300 52.39939900 27.21572700 1318.18176300   t1279
  panel tri 41.23109800 6.32131100 1318.18176300 30.68616100 -13.40688000 1318.18176300 60.58396100 -1.65537900 1318.18176300   t1280
  panel tri 60.58396100 -1.65537900 1318.18176300 78.01539600 -8.80742600 1318.18176300 89.06639900 11.86755100 1318.18176300   t1281
  panel tri 60.58396100 -1.65537900 1318.18176300 67.46528600 -28.54529000 1318.18176300 78.01539600 -8.80742600 1318.18176300   t1282
  panel tri 78.01539600 -8.80742600 1318.18176300 92.85573600 -14.85957600 1318.18176300 89.06639900 11.86755100 1318.18176300   t1283
  panel tri 78.01539600 -8.80742600 1318.18176300 67.46528600 -28.54529000 1318.18176300 92.85573600 -14.85957600 1318.18176300   t1284
  panel tri 92.85573600 -14.85957600 1318.18176300 104.54213700 -19.56527900 1318.18176300 115.00000000 0.0000000e+0 1318.18176300   t1285
  panel tri 92.85573600 -14.85957600 1318.18176300 93.97529600 -39.33445000 1318.18176300 104.54213700 -19.56527900 1318.18176300   t1286
  panel tri 104.54213700 -19.56527900 1318.18176300 93.97529600 -39.33445000 1318.18176300 112.79030600 -22.43538700 1318.18176300   t1287
  panel tri -102.22275500 42.20588300 1318.18176300 -94.27060700 38.78196000 1318.18176300 -83.70532200 58.54821800 1318.18176300   t1288
  panel tri -102.22275500 42.20588300 1318.18176300 -104.02713000 20.52879300 1318.18176300 -94.27060700 38.78196000 1318.18176300   t1289
  panel tri -94.27060700 38.78196000 1318.18176300 -82.69561000 33.86782500 1318.18176300 -83.70532200 58.54821800 1318.18176300   t1290
  panel tri -94.27060700 38.78196000 1318.18176300 -104.02713000 20.52879300 1318.18176300 -82.69561000 33.86782500 1318.18176300   t1291
  panel tri -82.69561000 33.86782500 1318.18176300 -67.94283300 27.65185700 1318.18176300 -57.38556700 47.40312200 1318.18176300   t1292
  panel tri -82.69561000 33.86782500 1318.18176300 -77.67911500 9.43655500 1318.18176300 -67.94283300 27.65185700 1318.18176300   t1293
  panel tri -67.94283300 27.65185700 1318.18176300 -50.57944100 20.37251700 1318.18176300 -57.38556700 47.40312200 1318.18176300   t1294
  panel tri -67.94283300 27.65185700 1318.18176300 -77.67911500 9.43655500 1318.18176300 -50.57944100 20.37251700 1318.18176300   t1295
  panel tri -50.57944100 20.37251700 1318.18176300 -31.27285400 12.30925800 1318.18176300 -20.72403500 32.04470800 1318.18176300   t1296
  panel tri -50.57944100 20.37251700 1318.18176300 -40.98583200 -5.86244300 1318.18176300 -31.27285400 12.30925800 1318.18176300   t1297
  panel tri -31.27285400 12.30925800 1318.18176300 -10.76506200 3.77184100 1318.18176300 -20.72403500 32.04470800 1318.18176300   t1298
  panel tri -31.27285400 12.30925800 1318.18176300 -40.98583200 -5.86244300 1318.18176300 -10.76506200 3.77184100 1318.18176300   t1299
  panel tri -10.76506200 3.77184100 1318.18176300 10.15588000 -4.91154100 1318.18176300 20.70047400 14.81600500 1318.18176300   t1300
  panel tri -10.76506200 3.77184100 1318.18176300 0.46576300 -23.04047600 1318.18176300 10.15588000 -4.91154100 1318.18176300   t1301
  panel tri 10.15588000 -4.91154100 1318.18176300 30.68616100 -13.40688000 1318.18176300 20.70047400 14.81600500 1318.18176300   t1302
  panel tri 10.15588000 -4.91154100 1318.18176300 0.46576300 -23.04047600 1318.18176300 30.68616100 -13.40688000 1318.18176300   t1303
  panel tri 30.68616100 -13.40688000 1318.18176300 50.03707100 -21.38722000 1318.18176300 60.58396100 -1.65537900 1318.18176300   t1304
  panel tri 30.68616100 -13.40688000 1318.18176300 40.36566200 -39.48115500 1318.18176300 50.03707100 -21.38722000 1318.18176300   t1305
  panel tri 50.03707100 -21.38722000 1318.18176300 67.46528600 -28.54529000 1318.18176300 60.58396100 -1.65537900 1318.18176300   t1306
  panel tri 50.03707100 -21.38722000 1318.18176300 40.36566200 -39.48115500 1318.18176300 67.46528600 -28.54529000 1318.18176300   t1307
  panel tri 67.46528600 -28.54529000 1318.18176300 82.30136100 -34.60541900 1318.18176300 92.85573600 -14.85957600 1318.18176300   t1308
  panel tri 67.46528600 -28.54529000 1318.18176300 72.64120500 -52.67829900 1318.18176300 82.30136100 -34.60541900 1318.18176300   t1309
  panel tri 82.30136100 -34.60541900 1318.18176300 93.97529600 -39.33445000 1318.18176300 92.85573600 -14.85957600 1318.18176300   t1310
  panel tri 82.30136100 -34.60541900 1318.18176300 72.64120500 -52.67829900 1318.18176300 93.97529600 -39.33445000 1318.18176300   t1311
  panel tri 93.97529600 -39.33445000 1318.18176300 102.03681900 -42.55374500 1318.18176300 112.79030600 -22.43538700 1318.18176300   t1312
  panel tri 93.97529600 -39.33445000 1318.18176300 92.38066900 -60.61914100 1318.18176300 102.03681900 -42.55374500 1318.18176300   t1313
  panel tri 102.03681900 -42.55374500 1318.18176300 92.38066900 -60.61914100 1318.18176300 106.24614700 -44.00859500 1318.18176300   t1314
  panel tri -104.02713000 20.52879300 1318.18176300 -92.44259600 15.63249600 1318.18176300 -82.69561000 33.86782500 1318.18176300   t1315
  panel tri -104.02713000 20.52879300 1318.18176300 -103.38091300 -4.83165300 1318.18176300 -92.44259600 15.63249600 1318.18176300   t1316
  panel tri -92.44259600 15.63249600 1318.18176300 -77.67911500 9.43655500 1318.18176300 -82.69561000 33.86782500 1318.18176300   t1317
  panel tri -92.44259600 15.63249600 1318.18176300 -103.38091300 -4.83165300 1318.18176300 -77.67911500 9.43655500 1318.18176300   t1318
  panel tri -77.67911500 9.43655500 1318.18176300 -60.30424500 2.17869100 1318.18176300 -50.57944100 20.37251700 1318.18176300   t1319
  panel tri -77.67911500 9.43655500 1318.18176300 -71.19393200 -18.19447500 1318.18176300 -60.30424500 2.17869100 1318.18176300   t1320
  panel tri -60.30424500 2.17869100 1318.18176300 -40.98583200 -5.86244300 1318.18176300 -50.57944100 20.37251700 1318.18176300   t1321
  panel tri -60.30424500 2.17869100 1318.18176300 -71.19393200 -18.19447500 1318.18176300 -40.98583200 -5.86244300 1318.18176300   t1322
  panel tri -40.98583200 -5.86244300 1318.18176300 -20.46632000 -14.37793700 1318.18176300 -10.76506200 3.77184100 1318.18176300   t1323
  panel tri -40.98583200 -5.86244300 1318.18176300 -31.33948900 -34.72020700 1318.18176300 -20.46632000 -14.37793700 1318.18176300   t1324
  panel tri -20.46632000 -14.37793700 1318.18176300 0.46576300 -23.04047600 1318.18176300 -10.76506200 3.77184100 1318.18176300   t1325
  panel tri -20.46632000 -14.37793700 1318.18176300 -31.33948900 -34.72020700 1318.18176300 0.46576300 -23.04047600 1318.18176300   t1326
  panel tri 0.46576300 -23.04047600 1318.18176300 21.00614200 -31.51692400 1318.18176300 30.68616100 -13.40688000 1318.18176300   t1327
  panel tri 0.46576300 -23.04047600 1318.18176300 10.11509000 -51.89264700 1318.18176300 21.00614200 -31.51692400 1318.18176300   t1328
  panel tri 21.00614200 -31.51692400 1318.18176300 40.36566200 -39.48115500 1318.18176300 30.68616100 -13.40688000 1318.18176300   t1329
  panel tri 21.00614200 -31.51692400 1318.18176300 10.11509000 -51.89264700 1318.18176300 40.36566200 -39.48115500 1318.18176300   t1330
  panel tri 40.36566200 -39.48115500 1318.18176300 57.80060200 -46.62664400 1318.18176300 67.46528600 -28.54529000 1318.18176300   t1331
  panel tri 40.36566200 -39.48115500 1318.18176300 46.85915400 -67.09665700 1318.18176300 57.80060200 -46.62664400 1318.18176300   t1332
  panel tri 57.80060200 -46.62664400 1318.18176300 72.64120500 -52.67829900 1318.18176300 67.46528600 -28.54529000 1318.18176300   t1333
  panel tri 57.80060200 -46.62664400 1318.18176300 46.85915400 -67.09665700 1318.18176300 72.64120500 -52.67829900 1318.18176300   t1334
  panel tri 72.64120500 -52.67829900 1318.18176300 84.31739800 -57.40310300 1318.18176300 93.97529600 -39.33445000 1318.18176300   t1335
  panel tri 72.64120500 -52.67829900 1318.18176300 73.29920200 -78.01669300 1318.18176300 84.31739800 -57.40310300 1318.18176300   t1336
  panel tri 84.31739800 -57.40310300 1318.18176300 92.38066900 -60.61914100 1318.18176300 93.97529600 -39.33445000 1318.18176300   t1337
  panel tri 84.31739800 -57.40310300 1318.18176300 73.29920200 -78.01669300 1318.18176300 92.38066900 -60.61914100 1318.18176300   t1338
  panel tri 92.38066900 -60.61914100 1318.18176300 73.29920200 -78.01669300 1318.18176300 81.31728400 -81.31728400 1318.18176300   t1339
  panel tri -103.38091300 -4.83165300 1318.18176300 -88.58940100 -10.97515400 1318.18176300 -77.67911500 9.43655500 1318.18176300   t1340
  panel tri -103.38091300 -4.83165300 1318.18176300 -97.99777200 -28.57696500 1318.18176300 -88.58940100 -10.97515400 1318.18176300   t1341
  panel tri -88.58940100 -10.97515400 1318.18176300 -71.19393200 -18.19447500 1318.18176300 -77.67911500 9.43655500 1318.18176300   t1342
  panel tri -88.58940100 -10.97515400 1318.18176300 -97.99777200 -28.57696500 1318.18176300 -71.19393200 -18.19447500 1318.18176300   t1343
  panel tri -71.19393200 -18.19447500 1318.18176300 -51.86300300 -26.21220400 1318.18176300 -40.98583200 -5.86244300 1318.18176300   t1344
  panel tri -71.19393200 -18.19447500 1318.18176300 -61.26984800 -43.81117200 1318.18176300 -51.86300300 -26.21220400 1318.18176300   t1345
  panel tri -51.86300300 -26.21220400 1318.18176300 -31.33948900 -34.72020700 1318.18176300 -40.98583200 -5.86244300 1318.18176300   t1346
  panel tri -51.86300300 -26.21220400 1318.18176300 -61.26984800 -43.81117200 1318.18176300 -31.33948900 -34.72020700 1318.18176300   t1347
  panel tri -31.33948900 -34.72020700 1318.18176300 -10.41206600 -43.39146000 1318.18176300 0.46576300 -23.04047600 1318.18176300   t1348
  panel tri -31.33948900 -34.72020700 1318.18176300 -19.81819900 -60.98909800 1318.18176300 -10.41206600 -43.39146000 1318.18176300   t1349
  panel tri -10.41206600 -43.39146000 1318.18176300 10.11509000 -51.89264700 1318.18176300 0.46576300 -23.04047600 1318.18176300   t1350
  panel tri -10.41206600 -43.39146000 1318.18176300 -19.81819900 -60.98909800 1318.18176300 10.11509000 -51.89264700 1318.18176300   t1351
  panel tri 10.11509000 -51.89264700 1318.18176300 29.45319200 -59.89695400 1318.18176300 40.36566200 -39.48115500 1318.18176300   t1352
  panel tri 10.11509000 -51.89264700 1318.18176300 20.04684600 -77.49498700 1318.18176300 29.45319200 -59.89695400 1318.18176300   t1353
  panel tri 29.45319200 -59.89695400 1318.18176300 46.85915400 -67.09665700 1318.18176300 40.36566200 -39.48115500 1318.18176300   t1354
  panel tri 29.45319200 -59.89695400 1318.18176300 20.04684600 -77.49498700 1318.18176300 46.85915400 -67.09665700 1318.18176300   t1355
  panel tri 46.85915400 -67.09665700 1318.18176300 61.66412700 -73.21496600 1318.18176300 72.64120500 -52.67829900 1318.18176300   t1356
  panel tri 46.85915400 -67.09665700 1318.18176300 52.25652700 -90.81535300 1318.18176300 61.66412700 -73.21496600 1318.18176300   t1357
  panel tri 61.66412700 -73.21496600 1318.18176300 73.29920200 -78.01669300 1318.18176300 72.64120500 -52.67829900 1318.18176300   t1358
  panel tri 61.66412700 -73.21496600 1318.18176300 52.25652700 -90.81535300 1318.18176300 73.29920200 -78.01669300 1318.18176300   t1359
  panel tri 73.29920200 -78.01669300 1318.18176300 52.25652700 -90.81535300 1318.18176300 63.89057500 -95.61900300 1318.18176300   t1360
  panel tri -97.99777200 -28.57696500 1318.18176300 -80.60144000 -35.79468900 1318.18176300 -71.19393200 -18.19447500 1318.18176300   t1361
  panel tri -97.99777200 -28.57696500 1318.18176300 -88.84913600 -51.22504400 1318.18176300 -80.60144000 -35.79468900 1318.18176300   t1362
  panel tri -80.60144000 -35.79468900 1318.18176300 -61.26984800 -43.81117200 1318.18176300 -71.19393200 -18.19447500 1318.18176300   t1363
  panel tri -80.60144000 -35.79468900 1318.18176300 -88.84913600 -51.22504400 1318.18176300 -61.26984800 -43.81117200 1318.18176300   t1364
  panel tri -61.26984800 -43.81117200 1318.18176300 -40.74587200 -52.31830600 1318.18176300 -31.33948900 -34.72020700 1318.18176300   t1365
  panel tri -61.26984800 -43.81117200 1318.18176300 -48.99266800 -67.74697900 1318.18176300 -40.74587200 -52.31830600 1318.18176300   t1366
  panel tri -40.74587200 -52.31830600 1318.18176300 -19.81819900 -60.98909800 1318.18176300 -31.33948900 -34.72020700 1318.18176300   t1367
  panel tri -40.74587200 -52.31830600 1318.18176300 -48.99266800 -67.74697900 1318.18176300 -19.81819900 -60.98909800 1318.18176300   t1368
  panel tri -19.81819900 -60.98909800 1318.18176300 0.70897500 -69.49025000 1318.18176300 10.11509000 -51.89264700 1318.18176300   t1369
  panel tri -19.81819900 -60.98909800 1318.18176300 -7.53767200 -84.91864000 1318.18176300 0.70897500 -69.49025000 1318.18176300   t1370
  panel tri 0.70897500 -69.49025000 1318.18176300 20.04684600 -77.49498700 1318.18176300 10.11509000 -51.89264700 1318.18176300   t1371
  panel tri 0.70897500 -69.49025000 1318.18176300 -7.53767200 -84.91864000 1318.18176300 20.04684600 -77.49498700 1318.18176300   t1372
  panel tri 20.04684600 -77.49498700 1318.18176300 37.45231600 -84.69561000 1318.18176300 46.85915400 -67.09665700 1318.18176300   t1373
  panel tri 20.04684600 -77.49498700 1318.18176300 29.20500400 -100.12524400 1318.18176300 37.45231600 -84.69561000 1318.18176300   t1374
  panel tri 37.45231600 -84.69561000 1318.18176300 52.25652700 -90.81535300 1318.18176300 46.85915400 -67.09665700 1318.18176300   t1375
  panel tri 37.45231600 -84.69561000 1318.18176300 29.20500400 -100.12524400 1318.18176300 52.25652700 -90.81535300 1318.18176300   t1376
  panel tri 52.25652700 -90.81535300 1318.18176300 29.20500400 -100.12524400 1318.18176300 44.00859500 -106.24614700 1318.18176300   t1377
  panel tri -88.84913600 -51.22504400 1318.18176300 -69.51701400 -59.24052400 1318.18176300 -61.26984800 -43.81117200 1318.18176300   t1378
  panel tri -88.84913600 -51.22504400 1318.18176300 -76.28623200 -71.90484600 1318.18176300 -69.51701400 -59.24052400 1318.18176300   t1379
  panel tri -69.51701400 -59.24052400 1318.18176300 -48.99266800 -67.74697900 1318.18176300 -61.26984800 -43.81117200 1318.18176300   t1380
  panel tri -69.51701400 -59.24052400 1318.18176300 -76.28623200 -71.90484600 1318.18176300 -48.99266800 -67.74697900 1318.18176300   t1381
  panel tri -48.99266800 -67.74697900 1318.18176300 -28.06481900 -76.41744200 1318.18176300 -19.81819900 -60.98909800 1318.18176300   t1382
  panel tri -48.99266800 -67.74697900 1318.18176300 -34.83343500 -89.08062700 1318.18176300 -28.06481900 -76.41744200 1318.18176300   t1383
  panel tri -28.06481900 -76.41744200 1318.18176300 -7.53767200 -84.91864000 1318.18176300 -19.81819900 -60.98909800 1318.18176300   t1384
  panel tri -28.06481900 -76.41744200 1318.18176300 -34.83343500 -89.08062700 1318.18176300 -7.53767200 -84.91864000 1318.18176300   t1385
  panel tri -7.53767200 -84.91864000 1318.18176300 11.79997000 -92.92381300 1318.18176300 20.04684600 -77.49498700 1318.18176300   t1386
  panel tri -7.53767200 -84.91864000 1318.18176300 5.03094300 -105.58776900 1318.18176300 11.79997000 -92.92381300 1318.18176300   t1387
  panel tri 11.79997000 -92.92381300 1318.18176300 29.20500400 -100.12524400 1318.18176300 20.04684600 -77.49498700 1318.18176300   t1388
  panel tri 11.79997000 -92.92381300 1318.18176300 5.03094300 -105.58776900 1318.18176300 29.20500400 -100.12524400 1318.18176300   t1389
  panel tri 29.20500400 -100.12524400 1318.18176300 5.03094300 -105.58776900 1318.18176300 22.43538700 -112.79030600 1318.18176300   t1390
  panel tri -76.28623200 -71.90484600 1318.18176300 -55.76146300 -80.41050700 1318.18176300 -48.99266800 -67.74697900 1318.18176300   t1391
  panel tri -76.28623200 -71.90484600 1318.18176300 -60.79204600 -89.82206000 1318.18176300 -55.76146300 -80.41050700 1318.18176300   t1392
  panel tri -55.76146300 -80.41050700 1318.18176300 -34.83343500 -89.08062700 1318.18176300 -48.99266800 -67.74697900 1318.18176300   t1393
  panel tri -55.76146300 -80.41050700 1318.18176300 -60.79204600 -89.82206000 1318.18176300 -34.83343500 -89.08062700 1318.18176300   t1394
  panel tri -34.83343500 -89.08062700 1318.18176300 -14.30636100 -97.58197000 1318.18176300 -7.53767200 -84.91864000 1318.18176300   t1395
  panel tri -34.83343500 -89.08062700 1318.18176300 -19.33687800 -106.99340800 1318.18176300 -14.30636100 -97.58197000 1318.18176300   t1396
  panel tri -14.30636100 -97.58197000 1318.18176300 5.03094300 -105.58776900 1318.18176300 -7.53767200 -84.91864000 1318.18176300   t1397
  panel tri -14.30636100 -97.58197000 1318.18176300 -19.33687800 -106.99340800 1318.18176300 5.03094300 -105.58776900 1318.18176300   t1398
  panel tri 5.03094300 -105.58776900 1318.18176300 -19.33687800 -106.99340800 1318.18176300 0.0000000e+0 -115.00000000 1318.18176300   t1399
  panel tri -60.79204600 -89.82206000 1318.18176300 -39.86383100 -98.49183700 1318.18176300 -34.83343500 -89.08062700 1318.18176300   t1400
  panel tri -39.86383100 -98.49183700 1318.18176300 -19.33687800 -106.99340800 1318.18176300 -34.83343500 -89.08062700 1318.18176300   t1401
  neighbors t0 t1  t2 
  neighbors t1 t0  t8  t10 
  neighbors t2 t0  t3  t5 
  neighbors t3 t2  t4  t126 
  neighbors t4 t3  t10  t131 
  neighbors t5 t2  t6 
  neighbors t6 t5  t7  t124 
  neighbors t7 t6  t126  t129 
  neighbors t8 t1  t9 
  neighbors t9 t8  t12  t14 
  neighbors t10 t1  t4  t11 
  neighbors t11 t10  t14  t133 
  neighbors t12 t9  t13 
  neighbors t13 t12  t16  t18 
  neighbors t14 t9  t11  t15 
  neighbors t15 t14  t18  t135 
  neighbors t16 t13  t17 
  neighbors t17 t16  t20  t22 
  neighbors t18 t13  t15  t19 
  neighbors t19 t18  t22  t137 
  neighbors t20 t17  t21 
  neighbors t21 t20  t24  t26 
  neighbors t22 t17  t19  t23 
  neighbors t23 t22  t26  t139 
  neighbors t24 t21  t25 
  neighbors t25 t24  t28  t30 
  neighbors t26 t21  t23  t27 
  neighbors t27 t26  t30  t141 
  neighbors t28 t25  t29 
  neighbors t29 t28  t32  t34 
  neighbors t30 t25  t27  t31 
  neighbors t31 t30  t34  t143 
  neighbors t32 t29  t33 
  neighbors t33 t32  t36  t38 
  neighbors t34 t29  t31  t35 
  neighbors t35 t34  t38  t145 
  neighbors t36 t33  t37 
  neighbors t37 t36  t40  t42 
  neighbors t38 t33  t35  t39 
  neighbors t39 t38  t42  t147 
  neighbors t40 t37  t41 
  neighbors t41 t40  t44  t46 
  neighbors t42 t37  t39  t43 
  neighbors t43 t42  t46  t149 
  neighbors t44 t41  t45 
  neighbors t45 t44  t48  t50 
  neighbors t46 t41  t43  t47 
  neighbors t47 t46  t50  t151 
  neighbors t48 t45  t49 
  neighbors t49 t48  t52  t54 
  neighbors t50 t45  t47  t51 
  neighbors t51 t50  t54  t153 
  neighbors t52 t49  t53 
  neighbors t53 t52  t56  t58 
  neighbors t54 t49  t51  t55 
  neighbors t55 t54  t58  t155 
  neighbors t56 t53  t57 
  neighbors t57 t56  t60  t62 
  neighbors t58 t53  t55  t59 
  neighbors t59 t58  t62  t157 
  neighbors t60 t57  t61 
  neighbors t61 t60  t64  t66 
  neighbors t62 t57  t59  t63 
  neighbors t63 t62  t66  t159 
  neighbors t64 t61  t65 
  neighbors t65 t64  t68  t70 
  neighbors t66 t61  t63  t67 
  neighbors t67 t66  t70  t161 
  neighbors t68 t65  t69 
  neighbors t69 t68  t72  t74 
  neighbors t70 t65  t67  t71 
  neighbors t71 t70  t74  t163 
  neighbors t72 t69  t73 
  neighbors t73 t72  t76  t78 
  neighbors t74 t69  t71  t75 
  neighbors t75 t74  t78  t165 
  neighbors t76 t73  t77 
  neighbors t77 t76  t80  t82 
  neighbors t78 t73  t75  t79 
  neighbors t79 t78  t82  t167 
  neighbors t80 t77  t81 
  neighbors t81 t80  t84  t86 
  neighbors t82 t77  t79  t83 
  neighbors t83 t82  t86  t169 
  neighbors t84 t81  t85 
  neighbors t85 t84  t88  t90 
  neighbors t86 t81  t83  t87 
  neighbors t87 t86  t90  t171 
  neighbors t88 t85  t89 
  neighbors t89 t88  t92  t94 
  neighbors t90 t85  t87  t91 
  neighbors t91 t90  t94  t173 
  neighbors t92 t89  t93 
  neighbors t93 t92  t96  t98 
  neighbors t94 t89  t91  t95 
  neighbors t95 t94  t98  t175 
  neighbors t96 t93  t97 
  neighbors t97 t96  t100  t102 
  neighbors t98 t93  t95  t99 
  neighbors t99 t98  t102  t177 
  neighbors t100 t97  t101 
  neighbors t101 t100  t104  t106 
  neighbors t102 t97  t99  t103 
  neighbors t103 t102  t106  t179 
  neighbors t104 t101  t105 
  neighbors t105 t104  t108  t110 
  neighbors t106 t101  t103  t107 
  neighbors t107 t106  t110  t181 
  neighbors t108 t105  t109 
  neighbors t109 t108  t112  t114 
  neighbors t110 t105  t107  t111 
  neighbors t111 t110  t114  t183 
  neighbors t112 t109  t113 
  neighbors t113 t112  t116  t118 
  neighbors t114 t109  t111  t115 
  neighbors t115 t114  t118  t185 
  neighbors t116 t113  t117 
  neighbors t117 t116  t120  t122 
  neighbors t118 t113  t115  t119 
  neighbors t119 t118  t122  t187 
  neighbors t120 t117  t121 
  neighbors t121 t120  t124  t125 
  neighbors t122 t117  t119  t123 
  neighbors t123 t122  t125  t189 
  neighbors t124 t6  t121 
  neighbors t125 t121  t123  t129 
  neighbors t126 t3  t7  t127 
  neighbors t127 t126  t128  t190 
  neighbors t128 t127  t131  t195 
  neighbors t129 t7  t125  t130 
  neighbors t130 t129  t190  t193 
  neighbors t131 t4  t128  t132 
  neighbors t132 t131  t133  t197 
  neighbors t133 t11  t132  t134 
  neighbors t134 t133  t135  t199 
  neighbors t135 t15  t134  t136 
  neighbors t136 t135  t137  t201 
  neighbors t137 t19  t136  t138 
  neighbors t138 t137  t139  t203 
  neighbors t139 t23  t138  t140 
  neighbors t140 t139  t141  t205 
  neighbors t141 t27  t140  t142 
  neighbors t142 t141  t143  t207 
  neighbors t143 t31  t142  t144 
  neighbors t144 t143  t145  t209 
  neighbors t145 t35  t144  t146 
  neighbors t146 t145  t147  t211 
  neighbors t147 t39  t146  t148 
  neighbors t148 t147  t149  t213 
  neighbors t149 t43  t148  t150 
  neighbors t150 t149  t151  t215 
  neighbors t151 t47  t150  t152 
  neighbors t152 t151  t153  t217 
  neighbors t153 t51  t152  t154 
  neighbors t154 t153  t155  t219 
  neighbors t155 t55  t154  t156 
  neighbors t156 t155  t157  t221 
  neighbors t157 t59  t156  t158 
  neighbors t158 t157  t159  t223 
  neighbors t159 t63  t158  t160 
  neighbors t160 t159  t161  t225 
  neighbors t161 t67  t160  t162 
  neighbors t162 t161  t163  t227 
  neighbors t163 t71  t162  t164 
  neighbors t164 t163  t165  t229 
  neighbors t165 t75  t164  t166 
  neighbors t166 t165  t167  t231 
  neighbors t167 t79  t166  t168 
  neighbors t168 t167  t169  t233 
  neighbors t169 t83  t168  t170 
  neighbors t170 t169  t171  t235 
  neighbors t171 t87  t170  t172 
  neighbors t172 t171  t173  t237 
  neighbors t173 t91  t172  t174 
  neighbors t174 t173  t175  t239 
  neighbors t175 t95  t174  t176 
  neighbors t176 t175  t177  t241 
  neighbors t177 t99  t176  t178 
  neighbors t178 t177  t179  t243 
  neighbors t179 t103  t178  t180 
  neighbors t180 t179  t181  t245 
  neighbors t181 t107  t180  t182 
  neighbors t182 t181  t183  t247 
  neighbors t183 t111  t182  t184 
  neighbors t184 t183  t185  t249 
  neighbors t185 t115  t184  t186 
  neighbors t186 t185  t187  t251 
  neighbors t187 t119  t186  t188 
  neighbors t188 t187  t189  t253 
  neighbors t189 t123  t188  t193 
  neighbors t190 t127  t130  t191 
  neighbors t191 t190  t192  t254 
  neighbors t192 t191  t195  t259 
  neighbors t193 t130  t189  t194 
  neighbors t194 t193  t254  t257 
  neighbors t195 t128  t192  t196 
  neighbors t196 t195  t197  t261 
  neighbors t197 t132  t196  t198 
  neighbors t198 t197  t199  t263 
  neighbors t199 t134  t198  t200 
  neighbors t200 t199  t201  t265 
  neighbors t201 t136  t200  t202 
  neighbors t202 t201  t203  t267 
  neighbors t203 t138  t202  t204 
  neighbors t204 t203  t205  t269 
  neighbors t205 t140  t204  t206 
  neighbors t206 t205  t207  t271 
  neighbors t207 t142  t206  t208 
  neighbors t208 t207  t209  t273 
  neighbors t209 t144  t208  t210 
  neighbors t210 t209  t211  t275 
  neighbors t211 t146  t210  t212 
  neighbors t212 t211  t213  t277 
  neighbors t213 t148  t212  t214 
  neighbors t214 t213  t215  t279 
  neighbors t215 t150  t214  t216 
  neighbors t216 t215  t217  t281 
  neighbors t217 t152  t216  t218 
  neighbors t218 t217  t219  t283 
  neighbors t219 t154  t218  t220 
  neighbors t220 t219  t221  t285 
  neighbors t221 t156  t220  t222 
  neighbors t222 t221  t223  t287 
  neighbors t223 t158  t222  t224 
  neighbors t224 t223  t225  t289 
  neighbors t225 t160  t224  t226 
  neighbors t226 t225  t227  t291 
  neighbors t227 t162  t226  t228 
  neighbors t228 t227  t229  t293 
  neighbors t229 t164  t228  t230 
  neighbors t230 t229  t231  t295 
  neighbors t231 t166  t230  t232 
  neighbors t232 t231  t233  t297 
  neighbors t233 t168  t232  t234 
  neighbors t234 t233  t235  t299 
  neighbors t235 t170  t234  t236 
  neighbors t236 t235  t237  t301 
  neighbors t237 t172  t236  t238 
  neighbors t238 t237  t239  t303 
  neighbors t239 t174  t238  t240 
  neighbors t240 t239  t241  t305 
  neighbors t241 t176  t240  t242 
  neighbors t242 t241  t243  t307 
  neighbors t243 t178  t242  t244 
  neighbors t244 t243  t245  t309 
  neighbors t245 t180  t244  t246 
  neighbors t246 t245  t247  t311 
  neighbors t247 t182  t246  t248 
  neighbors t248 t247  t249  t313 
  neighbors t249 t184  t248  t250 
  neighbors t250 t249  t251  t315 
  neighbors t251 t186  t250  t252 
  neighbors t252 t251  t253  t317 
  neighbors t253 t188  t252  t257 
  neighbors t254 t191  t194  t255 
  neighbors t255 t254  t256  t318 
  neighbors t256 t255  t259  t323 
  neighbors t257 t194  t253  t258 
  neighbors t258 t257  t318  t321 
  neighbors t259 t192  t256  t260 
  neighbors t260 t259  t261  t325 
  neighbors t261 t196  t260  t262 
  neighbors t262 t261  t263  t327 
  neighbors t263 t198  t262  t264 
  neighbors t264 t263  t265  t329 
  neighbors t265 t200  t264  t266 
  neighbors t266 t265  t267  t331 
  neighbors t267 t202  t266  t268 
  neighbors t268 t267  t269  t333 
  neighbors t269 t204  t268  t270 
  neighbors t270 t269  t271  t335 
  neighbors t271 t206  t270  t272 
  neighbors t272 t271  t273  t337 
  neighbors t273 t208  t272  t274 
  neighbors t274 t273  t275  t339 
  neighbors t275 t210  t274  t276 
  neighbors t276 t275  t277  t341 
  neighbors t277 t212  t276  t278 
  neighbors t278 t277  t279  t343 
  neighbors t279 t214  t278  t280 
  neighbors t280 t279  t281  t345 
  neighbors t281 t216  t280  t282 
  neighbors t282 t281  t283  t347 
  neighbors t283 t218  t282  t284 
  neighbors t284 t283  t285  t349 
  neighbors t285 t220  t284  t286 
  neighbors t286 t285  t287  t351 
  neighbors t287 t222  t286  t288 
  neighbors t288 t287  t289  t353 
  neighbors t289 t224  t288  t290 
  neighbors t290 t289  t291  t355 
  neighbors t291 t226  t290  t292 
  neighbors t292 t291  t293  t357 
  neighbors t293 t228  t292  t294 
  neighbors t294 t293  t295  t359 
  neighbors t295 t230  t294  t296 
  neighbors t296 t295  t297  t361 
  neighbors t297 t232  t296  t298 
  neighbors t298 t297  t299  t363 
  neighbors t299 t234  t298  t300 
  neighbors t300 t299  t301  t365 
  neighbors t301 t236  t300  t302 
  neighbors t302 t301  t303  t367 
  neighbors t303 t238  t302  t304 
  neighbors t304 t303  t305  t369 
  neighbors t305 t240  t304  t306 
  neighbors t306 t305  t307  t371 
  neighbors t307 t242  t306  t308 
  neighbors t308 t307  t309  t373 
  neighbors t309 t244  t308  t310 
  neighbors t310 t309  t311  t375 
  neighbors t311 t246  t310  t312 
  neighbors t312 t311  t313  t377 
  neighbors t313 t248  t312  t314 
  neighbors t314 t313  t315  t379 
  neighbors t315 t250  t314  t316 
  neighbors t316 t315  t317  t381 
  neighbors t317 t252  t316  t321 
  neighbors t318 t255  t258  t319 
  neighbors t319 t318  t320  t382 
  neighbors t320 t319  t323  t387 
  neighbors t321 t258  t317  t322 
  neighbors t322 t321  t382  t385 
  neighbors t323 t256  t320  t324 
  neighbors t324 t323  t325  t389 
  neighbors t325 t260  t324  t326 
  neighbors t326 t325  t327  t391 
  neighbors t327 t262  t326  t328 
  neighbors t328 t327  t329  t393 
  neighbors t329 t264  t328  t330 
  neighbors t330 t329  t331  t395 
  neighbors t331 t266  t330  t332 
  neighbors t332 t331  t333  t397 
  neighbors t333 t268  t332  t334 
  neighbors t334 t333  t335  t399 
  neighbors t335 t270  t334  t336 
  neighbors t336 t335  t337  t401 
  neighbors t337 t272  t336  t338 
  neighbors t338 t337  t339  t403 
  neighbors t339 t274  t338  t340 
  neighbors t340 t339  t341  t405 
  neighbors t341 t276  t340  t342 
  neighbors t342 t341  t343  t407 
  neighbors t343 t278  t342  t344 
  neighbors t344 t343  t345  t409 
  neighbors t345 t280  t344  t346 
  neighbors t346 t345  t347  t411 
  neighbors t347 t282  t346  t348 
  neighbors t348 t347  t349  t413 
  neighbors t349 t284  t348  t350 
  neighbors t350 t349  t351  t415 
  neighbors t351 t286  t350  t352 
  neighbors t352 t351  t353  t417 
  neighbors t353 t288  t352  t354 
  neighbors t354 t353  t355  t419 
  neighbors t355 t290  t354  t356 
  neighbors t356 t355  t357  t421 
  neighbors t357 t292  t356  t358 
  neighbors t358 t357  t359  t423 
  neighbors t359 t294  t358  t360 
  neighbors t360 t359  t361  t425 
  neighbors t361 t296  t360  t362 
  neighbors t362 t361  t363  t427 
  neighbors t363 t298  t362  t364 
  neighbors t364 t363  t365  t429 
  neighbors t365 t300  t364  t366 
  neighbors t366 t365  t367  t431 
  neighbors t367 t302  t366  t368 
  neighbors t368 t367  t369  t433 
  neighbors t369 t304  t368  t370 
  neighbors t370 t369  t371  t435 
  neighbors t371 t306  t370  t372 
  neighbors t372 t371  t373  t437 
  neighbors t373 t308  t372  t374 
  neighbors t374 t373  t375  t439 
  neighbors t375 t310  t374  t376 
  neighbors t376 t375  t377  t441 
  neighbors t377 t312  t376  t378 
  neighbors t378 t377  t379  t443 
  neighbors t379 t314  t378  t380 
  neighbors t380 t379  t381  t445 
  neighbors t381 t316  t380  t385 
  neighbors t382 t319  t322  t383 
  neighbors t383 t382  t384  t446 
  neighbors t384 t383  t387  t451 
  neighbors t385 t322  t381  t386 
  neighbors t386 t385  t446  t449 
  neighbors t387 t320  t384  t388 
  neighbors t388 t387  t389  t453 
  neighbors t389 t324  t388  t390 
  neighbors t390 t389  t391  t455 
  neighbors t391 t326  t390  t392 
  neighbors t392 t391  t393  t457 
  neighbors t393 t328  t392  t394 
  neighbors t394 t393  t395  t459 
  neighbors t395 t330  t394  t396 
  neighbors t396 t395  t397  t461 
  neighbors t397 t332  t396  t398 
  neighbors t398 t397  t399  t463 
  neighbors t399 t334  t398  t400 
  neighbors t400 t399  t401  t465 
  neighbors t401 t336  t400  t402 
  neighbors t402 t401  t403  t467 
  neighbors t403 t338  t402  t404 
  neighbors t404 t403  t405  t469 
  neighbors t405 t340  t404  t406 
  neighbors t406 t405  t407  t471 
  neighbors t407 t342  t406  t408 
  neighbors t408 t407  t409  t473 
  neighbors t409 t344  t408  t410 
  neighbors t410 t409  t411  t475 
  neighbors t411 t346  t410  t412 
  neighbors t412 t411  t413  t477 
  neighbors t413 t348  t412  t414 
  neighbors t414 t413  t415  t479 
  neighbors t415 t350  t414  t416 
  neighbors t416 t415  t417  t481 
  neighbors t417 t352  t416  t418 
  neighbors t418 t417  t419  t483 
  neighbors t419 t354  t418  t420 
  neighbors t420 t419  t421  t485 
  neighbors t421 t356  t420  t422 
  neighbors t422 t421  t423  t487 
  neighbors t423 t358  t422  t424 
  neighbors t424 t423  t425  t489 
  neighbors t425 t360  t424  t426 
  neighbors t426 t425  t427  t491 
  neighbors t427 t362  t426  t428 
  neighbors t428 t427  t429  t493 
  neighbors t429 t364  t428  t430 
  neighbors t430 t429  t431  t495 
  neighbors t431 t366  t430  t432 
  neighbors t432 t431  t433  t497 
  neighbors t433 t368  t432  t434 
  neighbors t434 t433  t435  t499 
  neighbors t435 t370  t434  t436 
  neighbors t436 t435  t437  t501 
  neighbors t437 t372  t436  t438 
  neighbors t438 t437  t439  t503 
  neighbors t439 t374  t438  t440 
  neighbors t440 t439  t441  t505 
  neighbors t441 t376  t440  t442 
  neighbors t442 t441  t443  t507 
  neighbors t443 t378  t442  t444 
  neighbors t444 t443  t445  t509 
  neighbors t445 t380  t444  t449 
  neighbors t446 t383  t386  t447 
  neighbors t447 t446  t448  t510 
  neighbors t448 t447  t451  t515 
  neighbors t449 t386  t445  t450 
  neighbors t450 t449  t510  t513 
  neighbors t451 t384  t448  t452 
  neighbors t452 t451  t453  t517 
  neighbors t453 t388  t452  t454 
  neighbors t454 t453  t455  t519 
  neighbors t455 t390  t454  t456 
  neighbors t456 t455  t457  t521 
  neighbors t457 t392  t456  t458 
  neighbors t458 t457  t459  t523 
  neighbors t459 t394  t458  t460 
  neighbors t460 t459  t461  t525 
  neighbors t461 t396  t460  t462 
  neighbors t462 t461  t463  t527 
  neighbors t463 t398  t462  t464 
  neighbors t464 t463  t465  t529 
  neighbors t465 t400  t464  t466 
  neighbors t466 t465  t467  t531 
  neighbors t467 t402  t466  t468 
  neighbors t468 t467  t469  t533 
  neighbors t469 t404  t468  t470 
  neighbors t470 t469  t471  t535 
  neighbors t471 t406  t470  t472 
  neighbors t472 t471  t473  t537 
  neighbors t473 t408  t472  t474 
  neighbors t474 t473  t475  t539 
  neighbors t475 t410  t474  t476 
  neighbors t476 t475  t477  t541 
  neighbors t477 t412  t476  t478 
  neighbors t478 t477  t479  t543 
  neighbors t479 t414  t478  t480 
  neighbors t480 t479  t481  t545 
  neighbors t481 t416  t480  t482 
  neighbors t482 t481  t483  t547 
  neighbors t483 t418  t482  t484 
  neighbors t484 t483  t485  t549 
  neighbors t485 t420  t484  t486 
  neighbors t486 t485  t487  t551 
  neighbors t487 t422  t486  t488 
  neighbors t488 t487  t489  t553 
  neighbors t489 t424  t488  t490 
  neighbors t490 t489  t491  t555 
  neighbors t491 t426  t490  t492 
  neighbors t492 t491  t493  t557 
  neighbors t493 t428  t492  t494 
  neighbors t494 t493  t495  t559 
  neighbors t495 t430  t494  t496 
  neighbors t496 t495  t497  t561 
  neighbors t497 t432  t496  t498 
  neighbors t498 t497  t499  t563 
  neighbors t499 t434  t498  t500 
  neighbors t500 t499  t501  t565 
  neighbors t501 t436  t500  t502 
  neighbors t502 t501  t503  t567 
  neighbors t503 t438  t502  t504 
  neighbors t504 t503  t505  t569 
  neighbors t505 t440  t504  t506 
  neighbors t506 t505  t507  t571 
  neighbors t507 t442  t506  t508 
  neighbors t508 t507  t509  t573 
  neighbors t509 t444  t508  t513 
  neighbors t510 t447  t450  t511 
  neighbors t511 t510  t512  t574 
  neighbors t512 t511  t515  t579 
  neighbors t513 t450  t509  t514 
  neighbors t514 t513  t574  t577 
  neighbors t515 t448  t512  t516 
  neighbors t516 t515  t517  t581 
  neighbors t517 t452  t516  t518 
  neighbors t518 t517  t519  t583 
  neighbors t519 t454  t518  t520 
  neighbors t520 t519  t521  t585 
  neighbors t521 t456  t520  t522 
  neighbors t522 t521  t523  t587 
  neighbors t523 t458  t522  t524 
  neighbors t524 t523  t525  t589 
  neighbors t525 t460  t524  t526 
  neighbors t526 t525  t527  t591 
  neighbors t527 t462  t526  t528 
  neighbors t528 t527  t529  t593 
  neighbors t529 t464  t528  t530 
  neighbors t530 t529  t531  t595 
  neighbors t531 t466  t530  t532 
  neighbors t532 t531  t533  t597 
  neighbors t533 t468  t532  t534 
  neighbors t534 t533  t535  t599 
  neighbors t535 t470  t534  t536 
  neighbors t536 t535  t537  t601 
  neighbors t537 t472  t536  t538 
  neighbors t538 t537  t539  t603 
  neighbors t539 t474  t538  t540 
  neighbors t540 t539  t541  t605 
  neighbors t541 t476  t540  t542 
  neighbors t542 t541  t543  t607 
  neighbors t543 t478  t542  t544 
  neighbors t544 t543  t545  t609 
  neighbors t545 t480  t544  t546 
  neighbors t546 t545  t547  t611 
  neighbors t547 t482  t546  t548 
  neighbors t548 t547  t549  t613 
  neighbors t549 t484  t548  t550 
  neighbors t550 t549  t551  t615 
  neighbors t551 t486  t550  t552 
  neighbors t552 t551  t553  t617 
  neighbors t553 t488  t552  t554 
  neighbors t554 t553  t555  t619 
  neighbors t555 t490  t554  t556 
  neighbors t556 t555  t557  t621 
  neighbors t557 t492  t556  t558 
  neighbors t558 t557  t559  t623 
  neighbors t559 t494  t558  t560 
  neighbors t560 t559  t561  t625 
  neighbors t561 t496  t560  t562 
  neighbors t562 t561  t563  t627 
  neighbors t563 t498  t562  t564 
  neighbors t564 t563  t565  t629 
  neighbors t565 t500  t564  t566 
  neighbors t566 t565  t567  t631 
  neighbors t567 t502  t566  t568 
  neighbors t568 t567  t569  t633 
  neighbors t569 t504  t568  t570 
  neighbors t570 t569  t571  t635 
  neighbors t571 t506  t570  t572 
  neighbors t572 t571  t573  t637 
  neighbors t573 t508  t572  t577 
  neighbors t574 t511  t514  t575 
  neighbors t575 t574  t576  t638 
  neighbors t576 t575  t579  t643 
  neighbors t577 t514  t573  t578 
  neighbors t578 t577  t638  t641 
  neighbors t579 t512  t576  t580 
  neighbors t580 t579  t581  t645 
  neighbors t581 t516  t580  t582 
  neighbors t582 t581  t583  t647 
  neighbors t583 t518  t582  t584 
  neighbors t584 t583  t585  t649 
  neighbors t585 t520  t584  t586 
  neighbors t586 t585  t587  t651 
  neighbors t587 t522  t586  t588 
  neighbors t588 t587  t589  t653 
  neighbors t589 t524  t588  t590 
  neighbors t590 t589  t591  t655 
  neighbors t591 t526  t590  t592 
  neighbors t592 t591  t593  t657 
  neighbors t593 t528  t592  t594 
  neighbors t594 t593  t595  t659 
  neighbors t595 t530  t594  t596 
  neighbors t596 t595  t597  t661 
  neighbors t597 t532  t596  t598 
  neighbors t598 t597  t599  t663 
  neighbors t599 t534  t598  t600 
  neighbors t600 t599  t601  t665 
  neighbors t601 t536  t600  t602 
  neighbors t602 t601  t603  t667 
  neighbors t603 t538  t602  t604 
  neighbors t604 t603  t605  t669 
  neighbors t605 t540  t604  t606 
  neighbors t606 t605  t607  t671 
  neighbors t607 t542  t606  t608 
  neighbors t608 t607  t609  t673 
  neighbors t609 t544  t608  t610 
  neighbors t610 t609  t611  t675 
  neighbors t611 t546  t610  t612 
  neighbors t612 t611  t613  t677 
  neighbors t613 t548  t612  t614 
  neighbors t614 t613  t615  t679 
  neighbors t615 t550  t614  t616 
  neighbors t616 t615  t617  t681 
  neighbors t617 t552  t616  t618 
  neighbors t618 t617  t619  t683 
  neighbors t619 t554  t618  t620 
  neighbors t620 t619  t621  t685 
  neighbors t621 t556  t620  t622 
  neighbors t622 t621  t623  t687 
  neighbors t623 t558  t622  t624 
  neighbors t624 t623  t625  t689 
  neighbors t625 t560  t624  t626 
  neighbors t626 t625  t627  t691 
  neighbors t627 t562  t626  t628 
  neighbors t628 t627  t629  t693 
  neighbors t629 t564  t628  t630 
  neighbors t630 t629  t631  t695 
  neighbors t631 t566  t630  t632 
  neighbors t632 t631  t633  t697 
  neighbors t633 t568  t632  t634 
  neighbors t634 t633  t635  t699 
  neighbors t635 t570  t634  t636 
  neighbors t636 t635  t637  t701 
  neighbors t637 t572  t636  t641 
  neighbors t638 t575  t578  t639 
  neighbors t639 t638  t640  t702 
  neighbors t640 t639  t643  t707 
  neighbors t641 t578  t637  t642 
  neighbors t642 t641  t702  t705 
  neighbors t643 t576  t640  t644 
  neighbors t644 t643  t645  t709 
  neighbors t645 t580  t644  t646 
  neighbors t646 t645  t647  t711 
  neighbors t647 t582  t646  t648 
  neighbors t648 t647  t649  t713 
  neighbors t649 t584  t648  t650 
  neighbors t650 t649  t651  t715 
  neighbors t651 t586  t650  t652 
  neighbors t652 t651  t653  t717 
  neighbors t653 t588  t652  t654 
  neighbors t654 t653  t655  t719 
  neighbors t655 t590  t654  t656 
  neighbors t656 t655  t657  t721 
  neighbors t657 t592  t656  t658 
  neighbors t658 t657  t659  t723 
  neighbors t659 t594  t658  t660 
  neighbors t660 t659  t661  t725 
  neighbors t661 t596  t660  t662 
  neighbors t662 t661  t663  t727 
  neighbors t663 t598  t662  t664 
  neighbors t664 t663  t665  t729 
  neighbors t665 t600  t664  t666 
  neighbors t666 t665  t667  t731 
  neighbors t667 t602  t666  t668 
  neighbors t668 t667  t669  t733 
  neighbors t669 t604  t668  t670 
  neighbors t670 t669  t671  t735 
  neighbors t671 t606  t670  t672 
  neighbors t672 t671  t673  t737 
  neighbors t673 t608  t672  t674 
  neighbors t674 t673  t675  t739 
  neighbors t675 t610  t674  t676 
  neighbors t676 t675  t677  t741 
  neighbors t677 t612  t676  t678 
  neighbors t678 t677  t679  t743 
  neighbors t679 t614  t678  t680 
  neighbors t680 t679  t681  t745 
  neighbors t681 t616  t680  t682 
  neighbors t682 t681  t683  t747 
  neighbors t683 t618  t682  t684 
  neighbors t684 t683  t685  t749 
  neighbors t685 t620  t684  t686 
  neighbors t686 t685  t687  t751 
  neighbors t687 t622  t686  t688 
  neighbors t688 t687  t689  t753 
  neighbors t689 t624  t688  t690 
  neighbors t690 t689  t691  t755 
  neighbors t691 t626  t690  t692 
  neighbors t692 t691  t693  t757 
  neighbors t693 t628  t692  t694 
  neighbors t694 t693  t695  t759 
  neighbors t695 t630  t694  t696 
  neighbors t696 t695  t697  t761 
  neighbors t697 t632  t696  t698 
  neighbors t698 t697  t699  t763 
  neighbors t699 t634  t698  t700 
  neighbors t700 t699  t701  t765 
  neighbors t701 t636  t700  t705 
  neighbors t702 t639  t642  t703 
  neighbors t703 t702  t704  t766 
  neighbors t704 t703  t707  t771 
  neighbors t705 t642  t701  t706 
  neighbors t706 t705  t766  t769 
  neighbors t707 t640  t704  t708 
  neighbors t708 t707  t709  t773 
  neighbors t709 t644  t708  t710 
  neighbors t710 t709  t711  t775 
  neighbors t711 t646  t710  t712 
  neighbors t712 t711  t713  t777 
  neighbors t713 t648  t712  t714 
  neighbors t714 t713  t715  t779 
  neighbors t715 t650  t714  t716 
  neighbors t716 t715  t717  t781 
  neighbors t717 t652  t716  t718 
  neighbors t718 t717  t719  t783 
  neighbors t719 t654  t718  t720 
  neighbors t720 t719  t721  t785 
  neighbors t721 t656  t720  t722 
  neighbors t722 t721  t723  t787 
  neighbors t723 t658  t722  t724 
  neighbors t724 t723  t725  t789 
  neighbors t725 t660  t724  t726 
  neighbors t726 t725  t727  t791 
  neighbors t727 t662  t726  t728 
  neighbors t728 t727  t729  t793 
  neighbors t729 t664  t728  t730 
  neighbors t730 t729  t731  t795 
  neighbors t731 t666  t730  t732 
  neighbors t732 t731  t733  t797 
  neighbors t733 t668  t732  t734 
  neighbors t734 t733  t735  t799 
  neighbors t735 t670  t734  t736 
  neighbors t736 t735  t737  t801 
  neighbors t737 t672  t736  t738 
  neighbors t738 t737  t739  t803 
  neighbors t739 t674  t738  t740 
  neighbors t740 t739  t741  t805 
  neighbors t741 t676  t740  t742 
  neighbors t742 t741  t743  t807 
  neighbors t743 t678  t742  t744 
  neighbors t744 t743  t745  t809 
  neighbors t745 t680  t744  t746 
  neighbors t746 t745  t747  t811 
  neighbors t747 t682  t746  t748 
  neighbors t748 t747  t749  t813 
  neighbors t749 t684  t748  t750 
  neighbors t750 t749  t751  t815 
  neighbors t751 t686  t750  t752 
  neighbors t752 t751  t753  t817 
  neighbors t753 t688  t752  t754 
  neighbors t754 t753  t755  t819 
  neighbors t755 t690  t754  t756 
  neighbors t756 t755  t757  t821 
  neighbors t757 t692  t756  t758 
  neighbors t758 t757  t759  t823 
  neighbors t759 t694  t758  t760 
  neighbors t760 t759  t761  t825 
  neighbors t761 t696  t760  t762 
  neighbors t762 t761  t763  t827 
  neighbors t763 t698  t762  t764 
  neighbors t764 t763  t765  t829 
  neighbors t765 t700  t764  t769 
  neighbors t766 t703  t706  t767 
  neighbors t767 t766  t768  t830 
  neighbors t768 t767  t771  t835 
  neighbors t769 t706  t765  t770 
  neighbors t770 t769  t830  t833 
  neighbors t771 t704  t768  t772 
  neighbors t772 t771  t773  t837 
  neighbors t773 t708  t772  t774 
  neighbors t774 t773  t775  t839 
  neighbors t775 t710  t774  t776 
  neighbors t776 t775  t777  t841 
  neighbors t777 t712  t776  t778 
  neighbors t778 t777  t779  t843 
  neighbors t779 t714  t778  t780 
  neighbors t780 t779  t781  t845 
  neighbors t781 t716  t780  t782 
  neighbors t782 t781  t783  t847 
  neighbors t783 t718  t782  t784 
  neighbors t784 t783  t785  t849 
  neighbors t785 t720  t784  t786 
  neighbors t786 t785  t787  t851 
  neighbors t787 t722  t786  t788 
  neighbors t788 t787  t789  t853 
  neighbors t789 t724  t788  t790 
  neighbors t790 t789  t791  t855 
  neighbors t791 t726  t790  t792 
  neighbors t792 t791  t793  t857 
  neighbors t793 t728  t792  t794 
  neighbors t794 t793  t795  t859 
  neighbors t795 t730  t794  t796 
  neighbors t796 t795  t797  t861 
  neighbors t797 t732  t796  t798 
  neighbors t798 t797  t799  t863 
  neighbors t799 t734  t798  t800 
  neighbors t800 t799  t801  t865 
  neighbors t801 t736  t800  t802 
  neighbors t802 t801  t803  t867 
  neighbors t803 t738  t802  t804 
  neighbors t804 t803  t805  t869 
  neighbors t805 t740  t804  t806 
  neighbors t806 t805  t807  t871 
  neighbors t807 t742  t806  t808 
  neighbors t808 t807  t809  t873 
  neighbors t809 t744  t808  t810 
  neighbors t810 t809  t811  t875 
  neighbors t811 t746  t810  t812 
  neighbors t812 t811  t813  t877 
  neighbors t813 t748  t812  t814 
  neighbors t814 t813  t815  t879 
  neighbors t815 t750  t814  t816 
  neighbors t816 t815  t817  t881 
  neighbors t817 t752  t816  t818 
  neighbors t818 t817  t819  t883 
  neighbors t819 t754  t818  t820 
  neighbors t820 t819  t821  t885 
  neighbors t821 t756  t820  t822 
  neighbors t822 t821  t823  t887 
  neighbors t823 t758  t822  t824 
  neighbors t824 t823  t825  t889 
  neighbors t825 t760  t824  t826 
  neighbors t826 t825  t827  t891 
  neighbors t827 t762  t826  t828 
  neighbors t828 t827  t829  t893 
  neighbors t829 t764  t828  t833 
  neighbors t830 t767  t770  t831 
  neighbors t831 t830  t832  t894 
  neighbors t832 t831  t835  t899 
  neighbors t833 t770  t829  t834 
  neighbors t834 t833  t894  t897 
  neighbors t835 t768  t832  t836 
  neighbors t836 t835  t837  t901 
  neighbors t837 t772  t836  t838 
  neighbors t838 t837  t839  t903 
  neighbors t839 t774  t838  t840 
  neighbors t840 t839  t841  t905 
  neighbors t841 t776  t840  t842 
  neighbors t842 t841  t843  t907 
  neighbors t843 t778  t842  t844 
  neighbors t844 t843  t845  t909 
  neighbors t845 t780  t844  t846 
  neighbors t846 t845  t847  t911 
  neighbors t847 t782  t846  t848 
  neighbors t848 t847  t849  t913 
  neighbors t849 t784  t848  t850 
  neighbors t850 t849  t851  t915 
  neighbors t851 t786  t850  t852 
  neighbors t852 t851  t853  t917 
  neighbors t853 t788  t852  t854 
  neighbors t854 t853  t855  t919 
  neighbors t855 t790  t854  t856 
  neighbors t856 t855  t857  t921 
  neighbors t857 t792  t856  t858 
  neighbors t858 t857  t859  t923 
  neighbors t859 t794  t858  t860 
  neighbors t860 t859  t861  t925 
  neighbors t861 t796  t860  t862 
  neighbors t862 t861  t863  t927 
  neighbors t863 t798  t862  t864 
  neighbors t864 t863  t865  t929 
  neighbors t865 t800  t864  t866 
  neighbors t866 t865  t867  t931 
  neighbors t867 t802  t866  t868 
  neighbors t868 t867  t869  t933 
  neighbors t869 t804  t868  t870 
  neighbors t870 t869  t871  t935 
  neighbors t871 t806  t870  t872 
  neighbors t872 t871  t873  t937 
  neighbors t873 t808  t872  t874 
  neighbors t874 t873  t875  t939 
  neighbors t875 t810  t874  t876 
  neighbors t876 t875  t877  t941 
  neighbors t877 t812  t876  t878 
  neighbors t878 t877  t879  t943 
  neighbors t879 t814  t878  t880 
  neighbors t880 t879  t881  t945 
  neighbors t881 t816  t880  t882 
  neighbors t882 t881  t883  t947 
  neighbors t883 t818  t882  t884 
  neighbors t884 t883  t885  t949 
  neighbors t885 t820  t884  t886 
  neighbors t886 t885  t887  t951 
  neighbors t887 t822  t886  t888 
  neighbors t888 t887  t889  t953 
  neighbors t889 t824  t888  t890 
  neighbors t890 t889  t891  t955 
  neighbors t891 t826  t890  t892 
  neighbors t892 t891  t893  t957 
  neighbors t893 t828  t892  t897 
  neighbors t894 t831  t834  t895 
  neighbors t895 t894  t896  t958 
  neighbors t896 t895  t899  t963 
  neighbors t897 t834  t893  t898 
  neighbors t898 t897  t958  t961 
  neighbors t899 t832  t896  t900 
  neighbors t900 t899  t901  t965 
  neighbors t901 t836  t900  t902 
  neighbors t902 t901  t903  t967 
  neighbors t903 t838  t902  t904 
  neighbors t904 t903  t905  t969 
  neighbors t905 t840  t904  t906 
  neighbors t906 t905  t907  t971 
  neighbors t907 t842  t906  t908 
  neighbors t908 t907  t909  t973 
  neighbors t909 t844  t908  t910 
  neighbors t910 t909  t911  t975 
  neighbors t911 t846  t910  t912 
  neighbors t912 t911  t913  t977 
  neighbors t913 t848  t912  t914 
  neighbors t914 t913  t915  t979 
  neighbors t915 t850  t914  t916 
  neighbors t916 t915  t917  t981 
  neighbors t917 t852  t916  t918 
  neighbors t918 t917  t919  t983 
  neighbors t919 t854  t918  t920 
  neighbors t920 t919  t921  t985 
  neighbors t921 t856  t920  t922 
  neighbors t922 t921  t923  t987 
  neighbors t923 t858  t922  t924 
  neighbors t924 t923  t925  t989 
  neighbors t925 t860  t924  t926 
  neighbors t926 t925  t927  t991 
  neighbors t927 t862  t926  t928 
  neighbors t928 t927  t929  t993 
  neighbors t929 t864  t928  t930 
  neighbors t930 t929  t931  t995 
  neighbors t931 t866  t930  t932 
  neighbors t932 t931  t933  t997 
  neighbors t933 t868  t932  t934 
  neighbors t934 t933  t935  t999 
  neighbors t935 t870  t934  t936 
  neighbors t936 t935  t937  t1001 
  neighbors t937 t872  t936  t938 
  neighbors t938 t937  t939  t1003 
  neighbors t939 t874  t938  t940 
  neighbors t940 t939  t941  t1005 
  neighbors t941 t876  t940  t942 
  neighbors t942 t941  t943  t1007 
  neighbors t943 t878  t942  t944 
  neighbors t944 t943  t945  t1009 
  neighbors t945 t880  t944  t946 
  neighbors t946 t945  t947  t1011 
  neighbors t947 t882  t946  t948 
  neighbors t948 t947  t949  t1013 
  neighbors t949 t884  t948  t950 
  neighbors t950 t949  t951  t1015 
  neighbors t951 t886  t950  t952 
  neighbors t952 t951  t953  t1017 
  neighbors t953 t888  t952  t954 
  neighbors t954 t953  t955  t1019 
  neighbors t955 t890  t954  t956 
  neighbors t956 t955  t957  t1021 
  neighbors t957 t892  t956  t961 
  neighbors t958 t895  t898  t959 
  neighbors t959 t958  t960  t1022 
  neighbors t960 t959  t963  t1027 
  neighbors t961 t898  t957  t962 
  neighbors t962 t961  t1022  t1025 
  neighbors t963 t896  t960  t964 
  neighbors t964 t963  t965  t1029 
  neighbors t965 t900  t964  t966 
  neighbors t966 t965  t967  t1031 
  neighbors t967 t902  t966  t968 
  neighbors t968 t967  t969  t1033 
  neighbors t969 t904  t968  t970 
  neighbors t970 t969  t971  t1035 
  neighbors t971 t906  t970  t972 
  neighbors t972 t971  t973  t1037 
  neighbors t973 t908  t972  t974 
  neighbors t974 t973  t975  t1039 
  neighbors t975 t910  t974  t976 
  neighbors t976 t975  t977  t1041 
  neighbors t977 t912  t976  t978 
  neighbors t978 t977  t979  t1043 
  neighbors t979 t914  t978  t980 
  neighbors t980 t979  t981  t1045 
  neighbors t981 t916  t980  t982 
  neighbors t982 t981  t983  t1047 
  neighbors t983 t918  t982  t984 
  neighbors t984 t983  t985  t1049 
  neighbors t985 t920  t984  t986 
  neighbors t986 t985  t987  t1051 
  neighbors t987 t922  t986  t988 
  neighbors t988 t987  t989  t1053 
  neighbors t989 t924  t988  t990 
  neighbors t990 t989  t991  t1055 
  neighbors t991 t926  t990  t992 
  neighbors t992 t991  t993  t1057 
  neighbors t993 t928  t992  t994 
  neighbors t994 t993  t995  t1059 
  neighbors t995 t930  t994  t996 
  neighbors t996 t995  t997  t1061 
  neighbors t997 t932  t996  t998 
  neighbors t998 t997  t999  t1063 
  neighbors t999 t934  t998  t1000 
  neighbors t1000 t999  t1001  t1065 
  neighbors t1001 t936  t1000  t1002 
  neighbors t1002 t1001  t1003  t1067 
  neighbors t1003 t938  t1002  t1004 
  neighbors t1004 t1003  t1005  t1069 
  neighbors t1005 t940  t1004  t1006 
  neighbors t1006 t1005  t1007  t1071 
  neighbors t1007 t942  t1006  t1008 
  neighbors t1008 t1007  t1009  t1073 
  neighbors t1009 t944  t1008  t1010 
  neighbors t1010 t1009  t1011  t1075 
  neighbors t1011 t946  t1010  t1012 
  neighbors t1012 t1011  t1013  t1077 
  neighbors t1013 t948  t1012  t1014 
  neighbors t1014 t1013  t1015  t1079 
  neighbors t1015 t950  t1014  t1016 
  neighbors t1016 t1015  t1017  t1081 
  neighbors t1017 t952  t1016  t1018 
  neighbors t1018 t1017  t1019  t1083 
  neighbors t1019 t954  t1018  t1020 
  neighbors t1020 t1019  t1021  t1085 
  neighbors t1021 t956  t1020  t1025 
  neighbors t1022 t959  t962  t1023 
  neighbors t1023 t1022  t1024  t1086 
  neighbors t1024 t1023  t1027  t1091 
  neighbors t1025 t962  t1021  t1026 
  neighbors t1026 t1025  t1086  t1089 
  neighbors t1027 t960  t1024  t1028 
  neighbors t1028 t1027  t1029  t1093 
  neighbors t1029 t964  t1028  t1030 
  neighbors t1030 t1029  t1031  t1095 
  neighbors t1031 t966  t1030  t1032 
  neighbors t1032 t1031  t1033  t1097 
  neighbors t1033 t968  t1032  t1034 
  neighbors t1034 t1033  t1035  t1099 
  neighbors t1035 t970  t1034  t1036 
  neighbors t1036 t1035  t1037  t1101 
  neighbors t1037 t972  t1036  t1038 
  neighbors t1038 t1037  t1039  t1103 
  neighbors t1039 t974  t1038  t1040 
  neighbors t1040 t1039  t1041  t1105 
  neighbors t1041 t976  t1040  t1042 
  neighbors t1042 t1041  t1043  t1107 
  neighbors t1043 t978  t1042  t1044 
  neighbors t1044 t1043  t1045  t1109 
  neighbors t1045 t980  t1044  t1046 
  neighbors t1046 t1045  t1047  t1111 
  neighbors t1047 t982  t1046  t1048 
  neighbors t1048 t1047  t1049  t1113 
  neighbors t1049 t984  t1048  t1050 
  neighbors t1050 t1049  t1051  t1115 
  neighbors t1051 t986  t1050  t1052 
  neighbors t1052 t1051  t1053  t1117 
  neighbors t1053 t988  t1052  t1054 
  neighbors t1054 t1053  t1055  t1119 
  neighbors t1055 t990  t1054  t1056 
  neighbors t1056 t1055  t1057  t1121 
  neighbors t1057 t992  t1056  t1058 
  neighbors t1058 t1057  t1059  t1123 
  neighbors t1059 t994  t1058  t1060 
  neighbors t1060 t1059  t1061  t1125 
  neighbors t1061 t996  t1060  t1062 
  neighbors t1062 t1061  t1063  t1127 
  neighbors t1063 t998  t1062  t1064 
  neighbors t1064 t1063  t1065  t1129 
  neighbors t1065 t1000  t1064  t1066 
  neighbors t1066 t1065  t1067  t1131 
  neighbors t1067 t1002  t1066  t1068 
  neighbors t1068 t1067  t1069  t1133 
  neighbors t1069 t1004  t1068  t1070 
  neighbors t1070 t1069  t1071  t1135 
  neighbors t1071 t1006  t1070  t1072 
  neighbors t1072 t1071  t1073  t1137 
  neighbors t1073 t1008  t1072  t1074 
  neighbors t1074 t1073  t1075  t1139 
  neighbors t1075 t1010  t1074  t1076 
  neighbors t1076 t1075  t1077  t1141 
  neighbors t1077 t1012  t1076  t1078 
  neighbors t1078 t1077  t1079  t1143 
  neighbors t1079 t1014  t1078  t1080 
  neighbors t1080 t1079  t1081  t1145 
  neighbors t1081 t1016  t1080  t1082 
  neighbors t1082 t1081  t1083  t1147 
  neighbors t1083 t1018  t1082  t1084 
  neighbors t1084 t1083  t1085  t1149 
  neighbors t1085 t1020  t1084  t1089 
  neighbors t1086 t1023  t1026  t1087 
  neighbors t1087 t1086  t1088  t1150 
  neighbors t1088 t1087  t1091  t1155 
  neighbors t1089 t1026  t1085  t1090 
  neighbors t1090 t1089  t1150  t1153 
  neighbors t1091 t1024  t1088  t1092 
  neighbors t1092 t1091  t1093  t1157 
  neighbors t1093 t1028  t1092  t1094 
  neighbors t1094 t1093  t1095  t1159 
  neighbors t1095 t1030  t1094  t1096 
  neighbors t1096 t1095  t1097  t1161 
  neighbors t1097 t1032  t1096  t1098 
  neighbors t1098 t1097  t1099  t1162 
  neighbors t1099 t1034  t1098  t1100 
  neighbors t1100 t1099  t1101  t1163 
  neighbors t1101 t1036  t1100  t1102 
  neighbors t1102 t1101  t1103  t1164 
  neighbors t1103 t1038  t1102  t1104 
  neighbors t1104 t1103  t1105  t1167 
  neighbors t1105 t1040  t1104  t1106 
  neighbors t1106 t1105  t1107  t1170 
  neighbors t1107 t1042  t1106  t1108 
  neighbors t1108 t1107  t1109  t1173 
  neighbors t1109 t1044  t1108  t1110 
  neighbors t1110 t1109  t1111  t1176 
  neighbors t1111 t1046  t1110  t1112 
  neighbors t1112 t1111  t1113  t1178 
  neighbors t1113 t1048  t1112  t1114 
  neighbors t1114 t1113  t1115  t1180 
  neighbors t1115 t1050  t1114  t1116 
  neighbors t1116 t1115  t1117  t1181 
  neighbors t1117 t1052  t1116  t1118 
  neighbors t1118 t1117  t1119  t1183 
  neighbors t1119 t1054  t1118  t1120 
  neighbors t1120 t1119  t1121  t1185 
  neighbors t1121 t1056  t1120  t1122 
  neighbors t1122 t1121  t1123  t1187 
  neighbors t1123 t1058  t1122  t1124 
  neighbors t1124 t1123  t1125  t1189 
  neighbors t1125 t1060  t1124  t1126 
  neighbors t1126 t1125  t1127  t1191 
  neighbors t1127 t1062  t1126  t1128 
  neighbors t1128 t1127  t1129  t1193 
  neighbors t1129 t1064  t1128  t1130 
  neighbors t1130 t1129  t1131  t1194 
  neighbors t1131 t1066  t1130  t1132 
  neighbors t1132 t1131  t1133  t1197 
  neighbors t1133 t1068  t1132  t1134 
  neighbors t1134 t1133  t1135  t1198 
  neighbors t1135 t1070  t1134  t1136 
  neighbors t1136 t1135  t1137  t1199 
  neighbors t1137 t1072  t1136  t1138 
  neighbors t1138 t1137  t1139  t1200 
  neighbors t1139 t1074  t1138  t1140 
  neighbors t1140 t1139  t1141  t1201 
  neighbors t1141 t1076  t1140  t1142 
  neighbors t1142 t1141  t1143  t1202 
  neighbors t1143 t1078  t1142  t1144 
  neighbors t1144 t1143  t1145  t1204 
  neighbors t1145 t1080  t1144  t1146 
  neighbors t1146 t1145  t1147  t1203 
  neighbors t1147 t1082  t1146  t1148 
  neighbors t1148 t1147  t1149  t1205 
  neighbors t1149 t1084  t1148  t1153 
  neighbors t1150 t1087  t1090  t1151 
  neighbors t1151 t1150  t1152  t1252 
  neighbors t1152 t1151  t1235  t1253 
  neighbors t1153 t1090  t1149  t1154 
  neighbors t1154 t1153  t1285  t1287 
  neighbors t1155 t1088  t1156  t1235 
  neighbors t1156 t1155  t1222  t1236 
  neighbors t1157 t1092  t1158  t1222 
  neighbors t1158 t1157  t1213  t1223 
  neighbors t1159 t1094  t1160  t1213 
  neighbors t1160 t1159  t1212  t1214 
  neighbors t1161 t1096  t1208  t1212 
  neighbors t1162 t1098  t1163  t1208 
  neighbors t1163 t1100  t1162  t1206 
  neighbors t1164 t1102  t1165  t1206 
  neighbors t1165 t1164  t1166  t1207 
  neighbors t1166 t1165  t1167  t1221 
  neighbors t1167 t1104  t1166  t1168 
  neighbors t1168 t1167  t1169  t1221 
  neighbors t1169 t1168  t1170  t1234 
  neighbors t1170 t1106  t1169  t1171 
  neighbors t1171 t1170  t1172  t1234 
  neighbors t1172 t1171  t1173  t1251 
  neighbors t1173 t1108  t1172  t1174 
  neighbors t1174 t1173  t1175  t1251 
  neighbors t1175 t1174  t1176  t1262 
  neighbors t1176 t1110  t1175  t1177 
  neighbors t1177 t1176  t1262  t1263 
  neighbors t1178 t1112  t1179  t1263 
  neighbors t1179 t1178  t1180  t1264 
  neighbors t1180 t1114  t1179  t1181 
  neighbors t1181 t1116  t1180  t1182 
  neighbors t1182 t1181  t1183  t1289 
  neighbors t1183 t1118  t1182  t1184 
  neighbors t1184 t1183  t1185  t1316 
  neighbors t1185 t1120  t1184  t1186 
  neighbors t1186 t1185  t1187  t1341 
  neighbors t1187 t1122  t1186  t1188 
  neighbors t1188 t1187  t1189  t1362 
  neighbors t1189 t1124  t1188  t1190 
  neighbors t1190 t1189  t1191  t1379 
  neighbors t1191 t1126  t1190  t1192 
  neighbors t1192 t1191  t1193  t1392 
  neighbors t1193 t1128  t1192  t1194 
  neighbors t1194 t1130  t1193  t1195 
  neighbors t1195 t1194  t1196  t1400 
  neighbors t1196 t1195  t1197  t1401 
  neighbors t1197 t1132  t1196  t1198 
  neighbors t1198 t1134  t1197  t1399 
  neighbors t1199 t1136  t1390  t1399 
  neighbors t1200 t1138  t1377  t1390 
  neighbors t1201 t1140  t1360  t1377 
  neighbors t1202 t1142  t1339  t1360 
  neighbors t1203 t1146  t1204  t1314 
  neighbors t1204 t1144  t1203  t1339 
  neighbors t1205 t1148  t1312  t1314 
  neighbors t1206 t1163  t1164  t1207 
  neighbors t1207 t1165  t1206  t1211 
  neighbors t1208 t1161  t1162  t1209 
  neighbors t1209 t1208  t1210  t1212 
  neighbors t1210 t1209  t1211  t1217 
  neighbors t1211 t1207  t1210  t1218 
  neighbors t1212 t1160  t1161  t1209 
  neighbors t1213 t1158  t1159  t1214 
  neighbors t1214 t1160  t1213  t1215 
  neighbors t1215 t1214  t1216  t1226 
  neighbors t1216 t1215  t1217  t1227 
  neighbors t1217 t1210  t1216  t1218 
  neighbors t1218 t1211  t1217  t1219 
  neighbors t1219 t1218  t1220  t1230 
  neighbors t1220 t1219  t1221  t1231 
  neighbors t1221 t1166  t1168  t1220 
  neighbors t1222 t1156  t1157  t1223 
  neighbors t1223 t1158  t1222  t1224 
  neighbors t1224 t1223  t1225  t1239 
  neighbors t1225 t1224  t1226  t1240 
  neighbors t1226 t1215  t1225  t1227 
  neighbors t1227 t1216  t1226  t1228 
  neighbors t1228 t1227  t1229  t1243 
  neighbors t1229 t1228  t1230  t1244 
  neighbors t1230 t1219  t1229  t1231 
  neighbors t1231 t1220  t1230  t1232 
  neighbors t1232 t1231  t1233  t1247 
  neighbors t1233 t1232  t1234  t1248 
  neighbors t1234 t1169  t1171  t1233 
  neighbors t1235 t1152  t1155  t1236 
  neighbors t1236 t1156  t1235  t1237 
  neighbors t1237 t1236  t1238  t1254 
  neighbors t1238 t1237  t1239  t1255 
  neighbors t1239 t1224  t1238  t1240 
  neighbors t1240 t1225  t1239  t1241 
  neighbors t1241 t1240  t1242  t1256 
  neighbors t1242 t1241  t1243  t1257 
  neighbors t1243 t1228  t1242  t1244 
  neighbors t1244 t1229  t1243  t1245 
  neighbors t1245 t1244  t1246  t1258 
  neighbors t1246 t1245  t1247  t1259 
  neighbors t1247 t1232  t1246  t1248 
  neighbors t1248 t1233  t1247  t1249 
  neighbors t1249 t1248  t1250  t1260 
  neighbors t1250 t1249  t1251  t1261 
  neighbors t1251 t1172  t1174  t1250 
  neighbors t1252 t1151  t1253  t1285 
  neighbors t1253 t1152  t1252  t1283 
  neighbors t1254 t1237  t1255  t1281 
  neighbors t1255 t1238  t1254  t1279 
  neighbors t1256 t1241  t1257  t1277 
  neighbors t1257 t1242  t1256  t1275 
  neighbors t1258 t1245  t1259  t1273 
  neighbors t1259 t1246  t1258  t1271 
  neighbors t1260 t1249  t1261  t1269 
  neighbors t1261 t1250  t1260  t1267 
  neighbors t1262 t1175  t1177  t1265 
  neighbors t1263 t1177  t1178  t1264 
  neighbors t1264 t1179  t1263  t1288 
  neighbors t1265 t1262  t1266  t1267 
  neighbors t1266 t1265  t1268  t1290 
  neighbors t1267 t1261  t1265  t1268 
  neighbors t1268 t1266  t1267  t1292 
  neighbors t1269 t1260  t1270  t1271 
  neighbors t1270 t1269  t1272  t1294 
  neighbors t1271 t1259  t1269  t1272 
  neighbors t1272 t1270  t1271  t1296 
  neighbors t1273 t1258  t1274  t1275 
  neighbors t1274 t1273  t1276  t1298 
  neighbors t1275 t1257  t1273  t1276 
  neighbors t1276 t1274  t1275  t1300 
  neighbors t1277 t1256  t1278  t1279 
  neighbors t1278 t1277  t1280  t1302 
  neighbors t1279 t1255  t1277  t1280 
  neighbors t1280 t1278  t1279  t1304 
  neighbors t1281 t1254  t1282  t1283 
  neighbors t1282 t1281  t1284  t1306 
  neighbors t1283 t1253  t1281  t1284 
  neighbors t1284 t1282  t1283  t1308 
  neighbors t1285 t1154  t1252  t1286 
  neighbors t1286 t1285  t1287  t1310 
  neighbors t1287 t1154  t1286  t1312 
  neighbors t1288 t1264  t1289  t1290 
  neighbors t1289 t1182  t1288  t1291 
  neighbors t1290 t1266  t1288  t1291 
  neighbors t1291 t1289  t1290  t1315 
  neighbors t1292 t1268  t1293  t1294 
  neighbors t1293 t1292  t1295  t1317 
  neighbors t1294 t1270  t1292  t1295 
  neighbors t1295 t1293  t1294  t1319 
  neighbors t1296 t1272  t1297  t1298 
  neighbors t1297 t1296  t1299  t1321 
  neighbors t1298 t1274  t1296  t1299 
  neighbors t1299 t1297  t1298  t1323 
  neighbors t1300 t1276  t1301  t1302 
  neighbors t1301 t1300  t1303  t1325 
  neighbors t1302 t1278  t1300  t1303 
  neighbors t1303 t1301  t1302  t1327 
  neighbors t1304 t1280  t1305  t1306 
  neighbors t1305 t1304  t1307  t1329 
  neighbors t1306 t1282  t1304  t1307 
  neighbors t1307 t1305  t1306  t1331 
  neighbors t1308 t1284  t1309  t1310 
  neighbors t1309 t1308  t1311  t1333 
  neighbors t1310 t1286  t1308  t1311 
  neighbors t1311 t1309  t1310  t1335 
  neighbors t1312 t1205  t1287  t1313 
  neighbors t1313 t1312  t1314  t1337 
  neighbors t1314 t1203  t1205  t1313 
  neighbors t1315 t1291  t1316  t1317 
  neighbors t1316 t1184  t1315  t1318 
  neighbors t1317 t1293  t1315  t1318 
  neighbors t1318 t1316  t1317  t1340 
  neighbors t1319 t1295  t1320  t1321 
  neighbors t1320 t1319  t1322  t1342 
  neighbors t1321 t1297  t1319  t1322 
  neighbors t1322 t1320  t1321  t1344 
  neighbors t1323 t1299  t1324  t1325 
  neighbors t1324 t1323  t1326  t1346 
  neighbors t1325 t1301  t1323  t1326 
  neighbors t1326 t1324  t1325  t1348 
  neighbors t1327 t1303  t1328  t1329 
  neighbors t1328 t1327  t1330  t1350 
  neighbors t1329 t1305  t1327  t1330 
  neighbors t1330 t1328  t1329  t1352 
  neighbors t1331 t1307  t1332  t1333 
  neighbors t1332 t1331  t1334  t1354 
  neighbors t1333 t1309  t1331  t1334 
  neighbors t1334 t1332  t1333  t1356 
  neighbors t1335 t1311  t1336  t1337 
  neighbors t1336 t1335  t1338  t1358 
  neighbors t1337 t1313  t1335  t1338 
  neighbors t1338 t1336  t1337  t1339 
  neighbors t1339 t1202  t1204  t1338 
  neighbors t1340 t1318  t1341  t1342 
  neighbors t1341 t1186  t1340  t1343 
  neighbors t1342 t1320  t1340  t1343 
  neighbors t1343 t1341  t1342  t1361 
  neighbors t1344 t1322  t1345  t1346 
  neighbors t1345 t1344  t1347  t1363 
  neighbors t1346 t1324  t1344  t1347 
  neighbors t1347 t1345  t1346  t1365 
  neighbors t1348 t1326  t1349  t1350 
  neighbors t1349 t1348  t1351  t1367 
  neighbors t1350 t1328  t1348  t1351 
  neighbors t1351 t1349  t1350  t1369 
  neighbors t1352 t1330  t1353  t1354 
  neighbors t1353 t1352  t1355  t1371 
  neighbors t1354 t1332  t1352  t1355 
  neighbors t1355 t1353  t1354  t1373 
  neighbors t1356 t1334  t1357  t1358 
  neighbors t1357 t1356  t1359  t1375 
  neighbors t1358 t1336  t1356  t1359 
  neighbors t1359 t1357  t1358  t1360 
  neighbors t1360 t1201  t1202  t1359 
  neighbors t1361 t1343  t1362  t1363 
  neighbors t1362 t1188  t1361  t1364 
  neighbors t1363 t1345  t1361  t1364 
  neighbors t1364 t1362  t1363  t1378 
  neighbors t1365 t1347  t1366  t1367 
  neighbors t1366 t1365  t1368  t1380 
  neighbors t1367 t1349  t1365  t1368 
  neighbors t1368 t1366  t1367  t1382 
  neighbors t1369 t1351  t1370  t1371 
  neighbors t1370 t1369  t1372  t1384 
  neighbors t1371 t1353  t1369  t1372 
  neighbors t1372 t1370  t1371  t1386 
  neighbors t1373 t1355  t1374  t1375 
  neighbors t1374 t1373  t1376  t1388 
  neighbors t1375 t1357  t1373  t1376 
  neighbors t1376 t1374  t1375  t1377 
  neighbors t1377 t1200  t1201  t1376 
  neighbors t1378 t1364  t1379  t1380 
  neighbors t1379 t1190  t1378  t1381 
  neighbors t1380 t1366  t1378  t1381 
  neighbors t1381 t1379  t1380  t1391 
  neighbors t1382 t1368  t1383  t1384 
  neighbors t1383 t1382  t1385  t1393 
  neighbors t1384 t1370  t1382  t1385 
  neighbors t1385 t1383  t1384  t1395 
  neighbors t1386 t1372  t1387  t1388 
  neighbors t1387 t1386  t1389  t1397 
  neighbors t1388 t1374  t1386  t1389 
  neighbors t1389 t1387  t1388  t1390 
  neighbors t1390 t1199  t1200  t1389 
  neighbors t1391 t1381  t1392  t1393 
  neighbors t1392 t1192  t1391  t1394 
  neighbors t1393 t1383  t1391  t1394 
  neighbors t1394 t1392  t1393  t1400 
  neighbors t1395 t1385  t1396  t1397 
  neighbors t1396 t1395  t1398  t1401 
  neighbors t1397 t1387  t1395  t1398 
  neighbors t1398 t1396  t1397  t1399 
  neighbors t1399 t1198  t1199  t1398 
  neighbors t1400 t1195  t1394  t1401 
  neighbors t1401 t1196  t1396  t1400 
end_surface 

start_surface PSD
  action both all reflect
  thickness 1 
  polygon front face
  polygon back face
  color both 0.5 1 1 0.5
  max_panels tri 102
  panel tri -366.56851200 -72.91500900 -131.81817600 -280.47201500 99.89260100 -131.81817600 -291.39205900 -10.98020800 -131.81817600   t0
  panel tri -366.56851200 -72.91500900 -131.81817600 -345.29998800 143.02793900 -131.81817600 -280.47201500 99.89260100 -131.81817600   t1
  panel tri -366.56851200 -72.91500900 -131.81817600 -366.56851200 72.91500900 -131.81817600 -345.29998800 143.02793900 -131.81817600   t2
  panel tri -366.56851200 -72.91500900 -131.81817600 -373.75000000 0.0000000e+0 -131.81817600 -366.56851200 72.91500900 -131.81817600   t3
  panel tri -291.39205900 -10.98020800 -131.81817600 -318.44506800 -78.00988800 -131.81817600 -366.56851200 -72.91500900 -131.81817600   t4
  panel tri -122.14595000 -20.34833700 -131.81817600 -104.51144400 45.76453800 -131.81817600 -76.44064300 -54.78942500 -131.81817600   t5
  panel tri -122.14595000 -20.34833700 -131.81817600 -171.86338800 52.52878600 -131.81817600 -104.51144400 45.76453800 -131.81817600   t6
  panel tri -122.14595000 -20.34833700 -131.81817600 -243.31539900 -51.41225400 -131.81817600 -171.86338800 52.52878600 -131.81817600   t7
  panel tri -76.44064300 -54.78942500 -131.81817600 -22.58966400 144.39328000 -131.81817600 43.45221700 67.42775000 -131.81817600   t8
  panel tri -76.44064300 -54.78942500 -131.81817600 -152.36640900 -94.81515500 -131.81817600 -122.14595000 -20.34833700 -131.81817600   t9
  panel tri -76.44064300 -54.78942500 -131.81817600 -125.30178100 -165.32330300 -131.81817600 -152.36640900 -94.81515500 -131.81817600   t10
  panel tri -76.44064300 -54.78942500 -131.81817600 52.19316500 -182.77569600 -131.81817600 -125.30178100 -165.32330300 -131.81817600   t11
  panel tri -104.51144400 45.76453800 -131.81817600 -22.58966400 144.39328000 -131.81817600 -76.44064300 -54.78942500 -131.81817600   t12
  panel tri -104.51144400 45.76453800 -131.81817600 -124.44376400 188.68826300 -131.81817600 -22.58966400 144.39328000 -131.81817600   t13
  panel tri -171.86338800 52.52878600 -131.81817600 -124.44376400 188.68826300 -131.81817600 -104.51144400 45.76453800 -131.81817600   t14
  panel tri -171.86338800 52.52878600 -131.81817600 -243.31539900 -51.41225400 -131.81817600 -225.39599600 130.52653500 -131.81817600   t15
  panel tri -225.39599600 130.52653500 -131.81817600 -124.44376400 188.68826300 -131.81817600 -171.86338800 52.52878600 -131.81817600   t16
  panel tri -225.39599600 130.52653500 -131.81817600 -310.76178000 207.64437900 -131.81817600 -124.44376400 188.68826300 -131.81817600   t17
  panel tri -225.39599600 130.52653500 -131.81817600 -243.31539900 -51.41225400 -131.81817600 -280.47201500 99.89260100 -131.81817600   t18
  panel tri -280.47201500 99.89260100 -131.81817600 -310.76178000 207.64437900 -131.81817600 -225.39599600 130.52653500 -131.81817600   t19
  panel tri -280.47201500 99.89260100 -131.81817600 -243.31539900 -51.41225400 -131.81817600 -291.39205900 -10.98020800 -131.81817600   t20
  panel tri -345.29998800 143.02793900 -131.81817600 -310.76178000 207.64437900 -131.81817600 -280.47201500 99.89260100 -131.81817600   t21
  panel tri 43.45221700 67.42775000 -131.81817600 28.95479200 -79.76705900 -131.81817600 -76.44064300 -54.78942500 -131.81817600   t22
  panel tri 43.45221700 67.42775000 -131.81817600 112.31971700 97.15262600 -131.81817600 28.95479200 -79.76705900 -131.81817600   t23
  panel tri -22.58966400 144.39328000 -131.81817600 86.65364100 167.87591600 -131.81817600 43.45221700 67.42775000 -131.81817600   t24
  panel tri -22.58966400 144.39328000 -131.81817600 23.19755900 235.52879300 -131.81817600 86.65364100 167.87591600 -131.81817600   t25
  panel tri -22.58966400 144.39328000 -131.81817600 -118.44732700 249.57119800 -131.81817600 23.19755900 235.52879300 -131.81817600   t26
  panel tri 86.65364100 167.87591600 -131.81817600 112.31971700 97.15262600 -131.81817600 43.45221700 67.42775000 -131.81817600   t27
  panel tri 86.65364100 167.87591600 -131.81817600 181.14959700 90.59104900 -131.81817600 112.31971700 97.15262600 -131.81817600   t28
  panel tri -124.44376400 188.68826300 -131.81817600 -118.44732700 249.57119800 -131.81817600 -22.58966400 144.39328000 -131.81817600   t29
  panel tri -124.44376400 188.68826300 -131.81817600 -207.64437900 310.76178000 -131.81817600 -118.44732700 249.57119800 -131.81817600   t30
  panel tri -310.76178000 207.64437900 -131.81817600 -207.64437900 310.76178000 -131.81817600 -124.44376400 188.68826300 -131.81817600   t31
  panel tri -310.76178000 207.64437900 -131.81817600 -264.28115800 264.28115800 -131.81817600 -207.64437900 310.76178000 -131.81817600   t32
  panel tri 23.19755900 235.52879300 -131.81817600 195.63548300 218.78257800 -131.81817600 86.65364100 167.87591600 -131.81817600   t33
  panel tri 23.19755900 235.52879300 -131.81817600 167.55850200 273.69641100 -131.81817600 195.63548300 218.78257800 -131.81817600   t34
  panel tri -118.44732700 249.57119800 -131.81817600 28.29601900 287.29431200 -131.81817600 23.19755900 235.52879300 -131.81817600   t35
  panel tri -118.44732700 249.57119800 -131.81817600 -72.91500900 366.56851200 -131.81817600 28.29601900 287.29431200 -131.81817600   t36
  panel tri -118.44732700 249.57119800 -131.81817600 -143.02793900 345.29998800 -131.81817600 -72.91500900 366.56851200 -131.81817600   t37
  panel tri -118.44732700 249.57119800 -131.81817600 -207.64437900 310.76178000 -131.81817600 -143.02793900 345.29998800 -131.81817600   t38
  panel tri 28.29601900 287.29431200 -131.81817600 0.0000000e+0 373.75000000 -131.81817600 72.91500900 366.56851200 -131.81817600   t39
  panel tri 28.29601900 287.29431200 -131.81817600 167.55850200 273.69641100 -131.81817600 23.19755900 235.52879300 -131.81817600   t40
  panel tri -72.91500900 366.56851200 -131.81817600 0.0000000e+0 373.75000000 -131.81817600 28.29601900 287.29431200 -131.81817600   t41
  panel tri 72.91500900 366.56851200 -131.81817600 167.55850200 273.69641100 -131.81817600 28.29601900 287.29431200 -131.81817600   t42
  panel tri 28.95479200 -79.76705900 -131.81817600 52.19316500 -182.77569600 -131.81817600 -76.44064300 -54.78942500 -131.81817600   t43
  panel tri 28.95479200 -79.76705900 -131.81817600 97.30800600 -52.12606400 -131.81817600 52.19316500 -182.77569600 -131.81817600   t44
  panel tri 28.95479200 -79.76705900 -131.81817600 112.31971700 97.15262600 -131.81817600 97.30800600 -52.12606400 -131.81817600   t45
  panel tri -152.36640900 -94.81515500 -131.81817600 -243.31539900 -51.41225400 -131.81817600 -122.14595000 -20.34833700 -131.81817600   t46
  panel tri -152.36640900 -94.81515500 -131.81817600 -310.76178000 -207.64437900 -131.81817600 -243.31539900 -51.41225400 -131.81817600   t47
  panel tri -152.36640900 -94.81515500 -131.81817600 -264.28115800 -264.28115800 -131.81817600 -310.76178000 -207.64437900 -131.81817600   t48
  panel tri -243.31539900 -51.41225400 -131.81817600 -318.44506800 -78.00988800 -131.81817600 -291.39205900 -10.98020800 -131.81817600   t49
  panel tri -243.31539900 -51.41225400 -131.81817600 -310.76178000 -207.64437900 -131.81817600 -318.44506800 -78.00988800 -131.81817600   t50
  panel tri -318.44506800 -78.00988800 -131.81817600 -345.29998800 -143.02793900 -131.81817600 -366.56851200 -72.91500900 -131.81817600   t51
  panel tri -310.76178000 -207.64437900 -131.81817600 -345.29998800 -143.02793900 -131.81817600 -318.44506800 -78.00988800 -131.81817600   t52
  panel tri -125.30178100 -165.32330300 -131.81817600 -264.28115800 -264.28115800 -131.81817600 -152.36640900 -94.81515500 -131.81817600   t53
  panel tri 52.19316500 -182.77569600 -131.81817600 -95.49346900 -229.24298100 -131.81817600 -125.30178100 -165.32330300 -131.81817600   t54
  panel tri 52.19316500 -182.77569600 -131.81817600 114.79850800 -249.80706800 -131.81817600 -95.49346900 -229.24298100 -131.81817600   t55
  panel tri -95.49346900 -229.24298100 -131.81817600 -264.28115800 -264.28115800 -131.81817600 -125.30178100 -165.32330300 -131.81817600   t56
  panel tri -95.49346900 -229.24298100 -131.81817600 -100.58662400 -280.95459000 -131.81817600 -264.28115800 -264.28115800 -131.81817600   t57
  panel tri -95.49346900 -229.24298100 -131.81817600 42.29355200 -294.97747800 -131.81817600 -100.58662400 -280.95459000 -131.81817600   t58
  panel tri -95.49346900 -229.24298100 -131.81817600 114.79850800 -249.80706800 -131.81817600 42.29355200 -294.97747800 -131.81817600   t59
  panel tri -264.28115800 -264.28115800 -131.81817600 -100.58662400 -280.95459000 -131.81817600 -207.64437900 -310.76178000 -131.81817600   t60
  panel tri -100.58662400 -280.95459000 -131.81817600 -143.02793900 -345.29998800 -131.81817600 -207.64437900 -310.76178000 -131.81817600   t61
  panel tri -100.58662400 -280.95459000 -131.81817600 -32.33153500 -328.26757800 -131.81817600 -143.02793900 -345.29998800 -131.81817600   t62
  panel tri 42.29355200 -294.97747800 -131.81817600 -32.33153500 -328.26757800 -131.81817600 -100.58662400 -280.95459000 -131.81817600   t63
  panel tri 42.29355200 -294.97747800 -131.81817600 72.91500900 -366.56851200 -131.81817600 -32.33153500 -328.26757800 -131.81817600   t64
  panel tri 42.29355200 -294.97747800 -131.81817600 143.02793900 -345.29998800 -131.81817600 72.91500900 -366.56851200 -131.81817600   t65
  panel tri -32.33153500 -328.26757800 -131.81817600 -72.91500900 -366.56851200 -131.81817600 -143.02793900 -345.29998800 -131.81817600   t66
  panel tri -32.33153500 -328.26757800 -131.81817600 0.0000000e+0 -373.75000000 -131.81817600 -72.91500900 -366.56851200 -131.81817600   t67
  panel tri -32.33153500 -328.26757800 -131.81817600 72.91500900 -366.56851200 -131.81817600 0.0000000e+0 -373.75000000 -131.81817600   t68
  panel tri 97.30800600 -52.12606400 -131.81817600 185.34213300 -195.58172600 -131.81817600 52.19316500 -182.77569600 -131.81817600   t69
  panel tri 112.31971700 97.15262600 -131.81817600 166.20947300 -57.44577800 -131.81817600 97.30800600 -52.12606400 -131.81817600   t70
  panel tri 195.63548300 218.78257800 -131.81817600 181.14959700 90.59104900 -131.81817600 86.65364100 167.87591600 -131.81817600   t71
  panel tri 195.63548300 218.78257800 -131.81817600 310.76178000 207.64437900 -131.81817600 181.14959700 90.59104900 -131.81817600   t72
  panel tri 195.63548300 218.78257800 -131.81817600 264.28115800 264.28115800 -131.81817600 310.76178000 207.64437900 -131.81817600   t73
  panel tri 143.02793900 345.29998800 -131.81817600 167.55850200 273.69641100 -131.81817600 72.91500900 366.56851200 -131.81817600   t74
  panel tri 143.02793900 345.29998800 -131.81817600 207.64437900 310.76178000 -131.81817600 167.55850200 273.69641100 -131.81817600   t75
  panel tri 167.55850200 273.69641100 -131.81817600 264.28115800 264.28115800 -131.81817600 195.63548300 218.78257800 -131.81817600   t76
  panel tri 167.55850200 273.69641100 -131.81817600 207.64437900 310.76178000 -131.81817600 264.28115800 264.28115800 -131.81817600   t77
  panel tri 181.14959700 90.59104900 -131.81817600 166.20947300 -57.44577800 -131.81817600 112.31971700 97.15262600 -131.81817600   t78
  panel tri 181.14959700 90.59104900 -131.81817600 236.28126500 12.96094700 -131.81817600 166.20947300 -57.44577800 -131.81817600   t79
  panel tri 181.14959700 90.59104900 -131.81817600 270.21362300 82.10055500 -131.81817600 236.28126500 12.96094700 -131.81817600   t80
  panel tri 181.14959700 90.59104900 -131.81817600 310.76178000 207.64437900 -131.81817600 270.21362300 82.10055500 -131.81817600   t81
  panel tri 166.20947300 -57.44577800 -131.81817600 185.34213300 -195.58172600 -131.81817600 97.30800600 -52.12606400 -131.81817600   t82
  panel tri 166.20947300 -57.44577800 -131.81817600 248.98919700 -133.80835000 -131.81817600 185.34213300 -195.58172600 -131.81817600   t83
  panel tri 185.34213300 -195.58172600 -131.81817600 114.79850800 -249.80706800 -131.81817600 52.19316500 -182.77569600 -131.81817600   t84
  panel tri 185.34213300 -195.58172600 -131.81817600 264.28115800 -264.28115800 -131.81817600 114.79850800 -249.80706800 -131.81817600   t85
  panel tri 185.34213300 -195.58172600 -131.81817600 310.76178000 -207.64437900 -131.81817600 264.28115800 -264.28115800 -131.81817600   t86
  panel tri 114.79850800 -249.80706800 -131.81817600 143.02793900 -345.29998800 -131.81817600 42.29355200 -294.97747800 -131.81817600   t87
  panel tri 264.28115800 -264.28115800 -131.81817600 143.02793900 -345.29998800 -131.81817600 114.79850800 -249.80706800 -131.81817600   t88
  panel tri 264.28115800 -264.28115800 -131.81817600 207.64437900 -310.76178000 -131.81817600 143.02793900 -345.29998800 -131.81817600   t89
  panel tri 236.28126500 12.96094700 -131.81817600 248.98919700 -133.80835000 -131.81817600 166.20947300 -57.44577800 -131.81817600   t90
  panel tri 236.28126500 12.96094700 -131.81817600 306.50616500 -31.17745600 -131.81817600 248.98919700 -133.80835000 -131.81817600   t91
  panel tri 270.21362300 82.10055500 -131.81817600 306.50616500 -31.17745600 -131.81817600 236.28126500 12.96094700 -131.81817600   t92
  panel tri 270.21362300 82.10055500 -131.81817600 366.56851200 72.91500900 -131.81817600 306.50616500 -31.17745600 -131.81817600   t93
  panel tri 270.21362300 82.10055500 -131.81817600 345.29998800 143.02793900 -131.81817600 366.56851200 72.91500900 -131.81817600   t94
  panel tri 270.21362300 82.10055500 -131.81817600 310.76178000 207.64437900 -131.81817600 345.29998800 143.02793900 -131.81817600   t95
  panel tri 248.98919700 -133.80835000 -131.81817600 310.76178000 -207.64437900 -131.81817600 185.34213300 -195.58172600 -131.81817600   t96
  panel tri 248.98919700 -133.80835000 -131.81817600 345.29998800 -143.02793900 -131.81817600 310.76178000 -207.64437900 -131.81817600   t97
  panel tri 248.98919700 -133.80835000 -131.81817600 306.50616500 -31.17745600 -131.81817600 345.29998800 -143.02793900 -131.81817600   t98
  panel tri 345.29998800 -143.02793900 -131.81817600 306.50616500 -31.17745600 -131.81817600 366.56851200 -72.91500900 -131.81817600   t99
  panel tri 306.50616500 -31.17745600 -131.81817600 373.75000000 0.0000000e+0 -131.81817600 366.56851200 -72.91500900 -131.81817600   t100
  panel tri 366.56851200 72.91500900 -131.81817600 373.75000000 0.0000000e+0 -131.81817600 306.50616500 -31.17745600 -131.81817600   t101
  neighbors t0 t1  t4  t20 
  neighbors t1 t0  t2  t21 
  neighbors t2 t1  t3 
  neighbors t3 t2 
  neighbors t4 t0  t49  t51 
  neighbors t5 t6  t9  t12 
  neighbors t6 t5  t7  t14 
  neighbors t7 t6  t15  t46 
  neighbors t8 t12  t22  t24 
  neighbors t9 t5  t10  t46 
  neighbors t10 t9  t11  t53 
  neighbors t11 t10  t43  t54 
  neighbors t12 t5  t8  t13 
  neighbors t13 t12  t14  t29 
  neighbors t14 t6  t13  t16 
  neighbors t15 t7  t16  t18 
  neighbors t16 t14  t15  t17 
  neighbors t17 t16  t19  t31 
  neighbors t18 t15  t19  t20 
  neighbors t19 t17  t18  t21 
  neighbors t20 t0  t18  t49 
  neighbors t21 t1  t19 
  neighbors t22 t8  t23  t43 
  neighbors t23 t22  t27  t45 
  neighbors t24 t8  t25  t27 
  neighbors t25 t24  t26  t33 
  neighbors t26 t25  t29  t35 
  neighbors t27 t23  t24  t28 
  neighbors t28 t27  t71  t78 
  neighbors t29 t13  t26  t30 
  neighbors t30 t29  t31  t38 
  neighbors t31 t17  t30  t32 
  neighbors t32 t31 
  neighbors t33 t25  t34  t71 
  neighbors t34 t33  t40  t76 
  neighbors t35 t26  t36  t40 
  neighbors t36 t35  t37  t41 
  neighbors t37 t36  t38 
  neighbors t38 t30  t37 
  neighbors t39 t41  t42 
  neighbors t40 t34  t35  t42 
  neighbors t41 t36  t39 
  neighbors t42 t39  t40  t74 
  neighbors t43 t11  t22  t44 
  neighbors t44 t43  t45  t69 
  neighbors t45 t23  t44  t70 
  neighbors t46 t7  t9  t47 
  neighbors t47 t46  t48  t50 
  neighbors t48 t47  t53 
  neighbors t49 t4  t20  t50 
  neighbors t50 t47  t49  t52 
  neighbors t51 t4  t52 
  neighbors t52 t50  t51 
  neighbors t53 t10  t48  t56 
  neighbors t54 t11  t55  t56 
  neighbors t55 t54  t59  t84 
  neighbors t56 t53  t54  t57 
  neighbors t57 t56  t58  t60 
  neighbors t58 t57  t59  t63 
  neighbors t59 t55  t58  t87 
  neighbors t60 t57  t61 
  neighbors t61 t60  t62 
  neighbors t62 t61  t63  t66 
  neighbors t63 t58  t62  t64 
  neighbors t64 t63  t65  t68 
  neighbors t65 t64  t87 
  neighbors t66 t62  t67 
  neighbors t67 t66  t68 
  neighbors t68 t64  t67 
  neighbors t69 t44  t82  t84 
  neighbors t70 t45  t78  t82 
  neighbors t71 t28  t33  t72 
  neighbors t72 t71  t73  t81 
  neighbors t73 t72  t76 
  neighbors t74 t42  t75 
  neighbors t75 t74  t77 
  neighbors t76 t34  t73  t77 
  neighbors t77 t75  t76 
  neighbors t78 t28  t70  t79 
  neighbors t79 t78  t80  t90 
  neighbors t80 t79  t81  t92 
  neighbors t81 t72  t80  t95 
  neighbors t82 t69  t70  t83 
  neighbors t83 t82  t90  t96 
  neighbors t84 t55  t69  t85 
  neighbors t85 t84  t86  t88 
  neighbors t86 t85  t96 
  neighbors t87 t59  t65  t88 
  neighbors t88 t85  t87  t89 
  neighbors t89 t88 
  neighbors t90 t79  t83  t91 
  neighbors t91 t90  t92  t98 
  neighbors t92 t80  t91  t93 
  neighbors t93 t92  t94  t101 
  neighbors t94 t93  t95 
  neighbors t95 t81  t94 
  neighbors t96 t83  t86  t97 
  neighbors t97 t96  t98 
  neighbors t98 t91  t97  t99 
  neighbors t99 t98  t100 
  neighbors t100 t99  t101 
  neighbors t101 t93  t100 
end_surface 

surface Spine neighbors t0 PSD:t0 
surface PSD neighbors t0 Spine:t0 
surface Spine neighbors t0 PSD:t1 
surface PSD neighbors t1 Spine:t0 
surface Spine neighbors t0 PSD:t2 
surface PSD neighbors t2 Spine:t0 
surface Spine neighbors t0 PSD:t3 
surface PSD neighbors t3 Spine:t0 
surface Spine neighbors t0 PSD:t4 
surface PSD neighbors t4 Spine:t0 
surface Spine neighbors t0 PSD:t5 
surface PSD neighbors t5 Spine:t0 
surface Spine neighbors t0 PSD:t6 
surface PSD neighbors t6 Spine:t0 
surface Spine neighbors t0 PSD:t7 
surface PSD neighbors t7 Spine:t0 
surface Spine neighbors t0 PSD:t8 
surface PSD neighbors t8 Spine:t0 
surface Spine neighbors t0 PSD:t9 
surface PSD neighbors t9 Spine:t0 
surface Spine neighbors t0 PSD:t10 
surface PSD neighbors t10 Spine:t0 
surface Spine neighbors t0 PSD:t12 
surface PSD neighbors t12 Spine:t0 
surface Spine neighbors t0 PSD:t13 
surface PSD neighbors t13 Spine:t0 
surface Spine neighbors t0 PSD:t14 
surface PSD neighbors t14 Spine:t0 
surface Spine neighbors t0 PSD:t15 
surface PSD neighbors t15 Spine:t0 
surface Spine neighbors t0 PSD:t16 
surface PSD neighbors t16 Spine:t0 
surface Spine neighbors t0 PSD:t17 
surface PSD neighbors t17 Spine:t0 
surface Spine neighbors t0 PSD:t18 
surface PSD neighbors t18 Spine:t0 
surface Spine neighbors t0 PSD:t19 
surface PSD neighbors t19 Spine:t0 
surface Spine neighbors t0 PSD:t20 
surface PSD neighbors t20 Spine:t0 
surface Spine neighbors t0 PSD:t21 
surface PSD neighbors t21 Spine:t0 
surface Spine neighbors t0 PSD:t22 
surface PSD neighbors t22 Spine:t0 
surface Spine neighbors t0 PSD:t24 
surface PSD neighbors t24 Spine:t0 
surface Spine neighbors t0 PSD:t25 
surface PSD neighbors t25 Spine:t0 
surface Spine neighbors t0 PSD:t26 
surface PSD neighbors t26 Spine:t0 
surface Spine neighbors t0 PSD:t27 
surface PSD neighbors t27 Spine:t0 
surface Spine neighbors t0 PSD:t28 
surface PSD neighbors t28 Spine:t0 
surface Spine neighbors t0 PSD:t29 
surface PSD neighbors t29 Spine:t0 
surface Spine neighbors t0 PSD:t30 
surface PSD neighbors t30 Spine:t0 
surface Spine neighbors t0 PSD:t31 
surface PSD neighbors t31 Spine:t0 
surface Spine neighbors t0 PSD:t32 
surface PSD neighbors t32 Spine:t0 
surface Spine neighbors t0 PSD:t33 
surface PSD neighbors t33 Spine:t0 
surface Spine neighbors t0 PSD:t35 
surface PSD neighbors t35 Spine:t0 
surface Spine neighbors t0 PSD:t36 
surface PSD neighbors t36 Spine:t0 
surface Spine neighbors t0 PSD:t37 
surface PSD neighbors t37 Spine:t0 
surface Spine neighbors t0 PSD:t39 
surface PSD neighbors t39 Spine:t0 
surface Spine neighbors t0 PSD:t40 
surface PSD neighbors t40 Spine:t0 
surface Spine neighbors t0 PSD:t41 
surface PSD neighbors t41 Spine:t0 
surface Spine neighbors t0 PSD:t42 
surface PSD neighbors t42 Spine:t0 
surface Spine neighbors t0 PSD:t46 
surface PSD neighbors t46 Spine:t0 
surface Spine neighbors t0 PSD:t47 
surface PSD neighbors t47 Spine:t0 
surface Spine neighbors t0 PSD:t49 
surface PSD neighbors t49 Spine:t0 
surface Spine neighbors t0 PSD:t50 
surface PSD neighbors t50 Spine:t0 
surface Spine neighbors t0 PSD:t51 
surface PSD neighbors t51 Spine:t0 
surface Spine neighbors t0 PSD:t52 
surface PSD neighbors t52 Spine:t0 
surface Spine neighbors t0 PSD:t62 
surface PSD neighbors t62 Spine:t0 
surface Spine neighbors t0 PSD:t63 
surface PSD neighbors t63 Spine:t0 
surface Spine neighbors t0 PSD:t64 
surface PSD neighbors t64 Spine:t0 
surface Spine neighbors t0 PSD:t66 
surface PSD neighbors t66 Spine:t0 
surface Spine neighbors t0 PSD:t71 
surface PSD neighbors t71 Spine:t0 
surface Spine neighbors t0 PSD:t78 
surface PSD neighbors t78 Spine:t0 
surface Spine neighbors t0 PSD:t79 
surface PSD neighbors t79 Spine:t0 
surface Spine neighbors t0 PSD:t82 
surface PSD neighbors t82 Spine:t0 
surface Spine neighbors t0 PSD:t83 
surface PSD neighbors t83 Spine:t0 
surface Spine neighbors t0 PSD:t93 
surface PSD neighbors t93 Spine:t0 
surface Spine neighbors t0 PSD:t99 
surface PSD neighbors t99 Spine:t0 
surface Spine neighbors t0 PSD:t100 
surface PSD neighbors t100 Spine:t0 
surface Spine neighbors t0 PSD:t101 
surface PSD neighbors t101 Spine:t0 
surface Spine neighbors t1 PSD:t0 
surface PSD neighbors t0 Spine:t1 
surface Spine neighbors t1 PSD:t1 
surface PSD neighbors t1 Spine:t1 
surface Spine neighbors t1 PSD:t2 
surface PSD neighbors t2 Spine:t1 
surface Spine neighbors t1 PSD:t3 
surface PSD neighbors t3 Spine:t1 
surface Spine neighbors t1 PSD:t4 
surface PSD neighbors t4 Spine:t1 
surface Spine neighbors t1 PSD:t5 
surface PSD neighbors t5 Spine:t1 
surface Spine neighbors t1 PSD:t6 
surface PSD neighbors t6 Spine:t1 
surface Spine neighbors t1 PSD:t7 
surface PSD neighbors t7 Spine:t1 
surface Spine neighbors t1 PSD:t8 
surface PSD neighbors t8 Spine:t1 
surface Spine neighbors t1 PSD:t9 
surface PSD neighbors t9 Spine:t1 
surface Spine neighbors t1 PSD:t11 
surface PSD neighbors t11 Spine:t1 
surface Spine neighbors t1 PSD:t12 
surface PSD neighbors t12 Spine:t1 
surface Spine neighbors t1 PSD:t13 
surface PSD neighbors t13 Spine:t1 
surface Spine neighbors t1 PSD:t14 
surface PSD neighbors t14 Spine:t1 
surface Spine neighbors t1 PSD:t15 
surface PSD neighbors t15 Spine:t1 
surface Spine neighbors t1 PSD:t16 
surface PSD neighbors t16 Spine:t1 
surface Spine neighbors t1 PSD:t17 
surface PSD neighbors t17 Spine:t1 
surface Spine neighbors t1 PSD:t18 
surface PSD neighbors t18 Spine:t1 
surface Spine neighbors t1 PSD:t19 
surface PSD neighbors t19 Spine:t1 
surface Spine neighbors t1 PSD:t20 
surface PSD neighbors t20 Spine:t1 
surface Spine neighbors t1 PSD:t21 
surface PSD neighbors t21 Spine:t1 
surface Spine neighbors t1 PSD:t22 
surface PSD neighbors t22 Spine:t1 
surface Spine neighbors t1 PSD:t24 
surface PSD neighbors t24 Spine:t1 
surface Spine neighbors t1 PSD:t25 
surface PSD neighbors t25 Spine:t1 
surface Spine neighbors t1 PSD:t26 
surface PSD neighbors t26 Spine:t1 
surface Spine neighbors t1 PSD:t27 
surface PSD neighbors t27 Spine:t1 
surface Spine neighbors t1 PSD:t28 
surface PSD neighbors t28 Spine:t1 
surface Spine neighbors t1 PSD:t29 
surface PSD neighbors t29 Spine:t1 
surface Spine neighbors t1 PSD:t30 
surface PSD neighbors t30 Spine:t1 
surface Spine neighbors t1 PSD:t31 
surface PSD neighbors t31 Spine:t1 
surface Spine neighbors t1 PSD:t33 
surface PSD neighbors t33 Spine:t1 
surface Spine neighbors t1 PSD:t34 
surface PSD neighbors t34 Spine:t1 
surface Spine neighbors t1 PSD:t35 
surface PSD neighbors t35 Spine:t1 
surface Spine neighbors t1 PSD:t36 
surface PSD neighbors t36 Spine:t1 
surface Spine neighbors t1 PSD:t37 
surface PSD neighbors t37 Spine:t1 
surface Spine neighbors t1 PSD:t39 
surface PSD neighbors t39 Spine:t1 
surface Spine neighbors t1 PSD:t40 
surface PSD neighbors t40 Spine:t1 
surface Spine neighbors t1 PSD:t41 
surface PSD neighbors t41 Spine:t1 
surface Spine neighbors t1 PSD:t42 
surface PSD neighbors t42 Spine:t1 
surface Spine neighbors t1 PSD:t43 
surface PSD neighbors t43 Spine:t1 
surface Spine neighbors t1 PSD:t44 
surface PSD neighbors t44 Spine:t1 
surface Spine neighbors t1 PSD:t46 
surface PSD neighbors t46 Spine:t1 
surface Spine neighbors t1 PSD:t49 
surface PSD neighbors t49 Spine:t1 
surface Spine neighbors t1 PSD:t50 
surface PSD neighbors t50 Spine:t1 
surface Spine neighbors t1 PSD:t51 
surface PSD neighbors t51 Spine:t1 
surface Spine neighbors t1 PSD:t52 
surface PSD neighbors t52 Spine:t1 
surface Spine neighbors t1 PSD:t55 
surface PSD neighbors t55 Spine:t1 
surface Spine neighbors t1 PSD:t62 
surface PSD neighbors t62 Spine:t1 
surface Spine neighbors t1 PSD:t66 
surface PSD neighbors t66 Spine:t1 
surface Spine neighbors t1 PSD:t69 
surface PSD neighbors t69 Spine:t1 
surface Spine neighbors t1 PSD:t70 
surface PSD neighbors t70 Spine:t1 
surface Spine neighbors t1 PSD:t71 
surface PSD neighbors t71 Spine:t1 
surface Spine neighbors t1 PSD:t72 
surface PSD neighbors t72 Spine:t1 
surface Spine neighbors t1 PSD:t74 
surface PSD neighbors t74 Spine:t1 
surface Spine neighbors t1 PSD:t78 
surface PSD neighbors t78 Spine:t1 
surface Spine neighbors t1 PSD:t79 
surface PSD neighbors t79 Spine:t1 
surface Spine neighbors t1 PSD:t80 
surface PSD neighbors t80 Spine:t1 
surface Spine neighbors t1 PSD:t81 
surface PSD neighbors t81 Spine:t1 
surface Spine neighbors t1 PSD:t82 
surface PSD neighbors t82 Spine:t1 
surface Spine neighbors t1 PSD:t83 
surface PSD neighbors t83 Spine:t1 
surface Spine neighbors t1 PSD:t84 
surface PSD neighbors t84 Spine:t1 
surface Spine neighbors t1 PSD:t85 
surface PSD neighbors t85 Spine:t1 
surface Spine neighbors t1 PSD:t86 
surface PSD neighbors t86 Spine:t1 
surface Spine neighbors t1 PSD:t88 
surface PSD neighbors t88 Spine:t1 
surface Spine neighbors t1 PSD:t89 
surface PSD neighbors t89 Spine:t1 
surface Spine neighbors t1 PSD:t90 
surface PSD neighbors t90 Spine:t1 
surface Spine neighbors t1 PSD:t91 
surface PSD neighbors t91 Spine:t1 
surface Spine neighbors t1 PSD:t92 
surface PSD neighbors t92 Spine:t1 
surface Spine neighbors t1 PSD:t93 
surface PSD neighbors t93 Spine:t1 
surface Spine neighbors t1 PSD:t94 
surface PSD neighbors t94 Spine:t1 
surface Spine neighbors t1 PSD:t95 
surface PSD neighbors t95 Spine:t1 
surface Spine neighbors t1 PSD:t96 
surface PSD neighbors t96 Spine:t1 
surface Spine neighbors t1 PSD:t97 
surface PSD neighbors t97 Spine:t1 
surface Spine neighbors t1 PSD:t98 
surface PSD neighbors t98 Spine:t1 
surface Spine neighbors t1 PSD:t101 
surface PSD neighbors t101 Spine:t1 
surface Spine neighbors t2 PSD:t4 
surface PSD neighbors t4 Spine:t2 
surface Spine neighbors t2 PSD:t5 
surface PSD neighbors t5 Spine:t2 
surface Spine neighbors t2 PSD:t6 
surface PSD neighbors t6 Spine:t2 
surface Spine neighbors t2 PSD:t7 
surface PSD neighbors t7 Spine:t2 
surface Spine neighbors t2 PSD:t9 
surface PSD neighbors t9 Spine:t2 
surface Spine neighbors t2 PSD:t10 
surface PSD neighbors t10 Spine:t2 
surface Spine neighbors t2 PSD:t11 
surface PSD neighbors t11 Spine:t2 
surface Spine neighbors t2 PSD:t12 
surface PSD neighbors t12 Spine:t2 
surface Spine neighbors t2 PSD:t13 
surface PSD neighbors t13 Spine:t2 
surface Spine neighbors t2 PSD:t14 
surface PSD neighbors t14 Spine:t2 
surface Spine neighbors t2 PSD:t15 
surface PSD neighbors t15 Spine:t2 
surface Spine neighbors t2 PSD:t16 
surface PSD neighbors t16 Spine:t2 
surface Spine neighbors t2 PSD:t17 
surface PSD neighbors t17 Spine:t2 
surface Spine neighbors t2 PSD:t24 
surface PSD neighbors t24 Spine:t2 
surface Spine neighbors t2 PSD:t25 
surface PSD neighbors t25 Spine:t2 
surface Spine neighbors t2 PSD:t26 
surface PSD neighbors t26 Spine:t2 
surface Spine neighbors t2 PSD:t27 
surface PSD neighbors t27 Spine:t2 
surface Spine neighbors t2 PSD:t28 
surface PSD neighbors t28 Spine:t2 
surface Spine neighbors t2 PSD:t29 
surface PSD neighbors t29 Spine:t2 
surface Spine neighbors t2 PSD:t30 
surface PSD neighbors t30 Spine:t2 
surface Spine neighbors t2 PSD:t31 
surface PSD neighbors t31 Spine:t2 
surface Spine neighbors t2 PSD:t32 
surface PSD neighbors t32 Spine:t2 
surface Spine neighbors t2 PSD:t33 
surface PSD neighbors t33 Spine:t2 
surface Spine neighbors t2 PSD:t34 
surface PSD neighbors t34 Spine:t2 
surface Spine neighbors t2 PSD:t35 
surface PSD neighbors t35 Spine:t2 
surface Spine neighbors t2 PSD:t36 
surface PSD neighbors t36 Spine:t2 
surface Spine neighbors t2 PSD:t37 
surface PSD neighbors t37 Spine:t2 
surface Spine neighbors t2 PSD:t39 
surface PSD neighbors t39 Spine:t2 
surface Spine neighbors t2 PSD:t40 
surface PSD neighbors t40 Spine:t2 
surface Spine neighbors t2 PSD:t41 
surface PSD neighbors t41 Spine:t2 
surface Spine neighbors t2 PSD:t42 
surface PSD neighbors t42 Spine:t2 
surface Spine neighbors t2 PSD:t43 
surface PSD neighbors t43 Spine:t2 
surface Spine neighbors t2 PSD:t44 
surface PSD neighbors t44 Spine:t2 
surface Spine neighbors t2 PSD:t46 
surface PSD neighbors t46 Spine:t2 
surface Spine neighbors t2 PSD:t47 
surface PSD neighbors t47 Spine:t2 
surface Spine neighbors t2 PSD:t48 
surface PSD neighbors t48 Spine:t2 
surface Spine neighbors t2 PSD:t49 
surface PSD neighbors t49 Spine:t2 
surface Spine neighbors t2 PSD:t50 
surface PSD neighbors t50 Spine:t2 
surface Spine neighbors t2 PSD:t51 
surface PSD neighbors t51 Spine:t2 
surface Spine neighbors t2 PSD:t52 
surface PSD neighbors t52 Spine:t2 
surface Spine neighbors t2 PSD:t53 
surface PSD neighbors t53 Spine:t2 
surface Spine neighbors t2 PSD:t54 
surface PSD neighbors t54 Spine:t2 
surface Spine neighbors t2 PSD:t55 
surface PSD neighbors t55 Spine:t2 
surface Spine neighbors t2 PSD:t56 
surface PSD neighbors t56 Spine:t2 
surface Spine neighbors t2 PSD:t57 
surface PSD neighbors t57 Spine:t2 
surface Spine neighbors t2 PSD:t58 
surface PSD neighbors t58 Spine:t2 
surface Spine neighbors t2 PSD:t59 
surface PSD neighbors t59 Spine:t2 
surface Spine neighbors t2 PSD:t60 
surface PSD neighbors t60 Spine:t2 
surface Spine neighbors t2 PSD:t63 
surface PSD neighbors t63 Spine:t2 
surface Spine neighbors t2 PSD:t64 
surface PSD neighbors t64 Spine:t2 
surface Spine neighbors t2 PSD:t65 
surface PSD neighbors t65 Spine:t2 
surface Spine neighbors t2 PSD:t66 
surface PSD neighbors t66 Spine:t2 
surface Spine neighbors t2 PSD:t67 
surface PSD neighbors t67 Spine:t2 
surface Spine neighbors t2 PSD:t68 
surface PSD neighbors t68 Spine:t2 
surface Spine neighbors t2 PSD:t69 
surface PSD neighbors t69 Spine:t2 
surface Spine neighbors t2 PSD:t71 
surface PSD neighbors t71 Spine:t2 
surface Spine neighbors t2 PSD:t84 
surface PSD neighbors t84 Spine:t2 
surface Spine neighbors t2 PSD:t85 
surface PSD neighbors t85 Spine:t2 
surface Spine neighbors t2 PSD:t87 
surface PSD neighbors t87 Spine:t2 
surface Spine neighbors t2 PSD:t100 
surface PSD neighbors t100 Spine:t2 
surface Spine neighbors t2 PSD:t101 
surface PSD neighbors t101 Spine:t2 
surface Spine neighbors t3 PSD:t4 
surface PSD neighbors t4 Spine:t3 
surface Spine neighbors t3 PSD:t6 
surface PSD neighbors t6 Spine:t3 
surface Spine neighbors t3 PSD:t7 
surface PSD neighbors t7 Spine:t3 
surface Spine neighbors t3 PSD:t10 
surface PSD neighbors t10 Spine:t3 
surface Spine neighbors t3 PSD:t11 
surface PSD neighbors t11 Spine:t3 
surface Spine neighbors t3 PSD:t12 
surface PSD neighbors t12 Spine:t3 
surface Spine neighbors t3 PSD:t13 
surface PSD neighbors t13 Spine:t3 
surface Spine neighbors t3 PSD:t14 
surface PSD neighbors t14 Spine:t3 
surface Spine neighbors t3 PSD:t15 
surface PSD neighbors t15 Spine:t3 
surface Spine neighbors t3 PSD:t16 
surface PSD neighbors t16 Spine:t3 
surface Spine neighbors t3 PSD:t17 
surface PSD neighbors t17 Spine:t3 
surface Spine neighbors t3 PSD:t24 
surface PSD neighbors t24 Spine:t3 
surface Spine neighbors t3 PSD:t25 
surface PSD neighbors t25 Spine:t3 
surface Spine neighbors t3 PSD:t26 
surface PSD neighbors t26 Spine:t3 
surface Spine neighbors t3 PSD:t29 
surface PSD neighbors t29 Spine:t3 
surface Spine neighbors t3 PSD:t30 
surface PSD neighbors t30 Spine:t3 
surface Spine neighbors t3 PSD:t31 
surface PSD neighbors t31 Spine:t3 
surface Spine neighbors t3 PSD:t33 
surface PSD neighbors t33 Spine:t3 
surface Spine neighbors t3 PSD:t34 
surface PSD neighbors t34 Spine:t3 
surface Spine neighbors t3 PSD:t35 
surface PSD neighbors t35 Spine:t3 
surface Spine neighbors t3 PSD:t36 
surface PSD neighbors t36 Spine:t3 
surface Spine neighbors t3 PSD:t37 
surface PSD neighbors t37 Spine:t3 
surface Spine neighbors t3 PSD:t39 
surface PSD neighbors t39 Spine:t3 
surface Spine neighbors t3 PSD:t40 
surface PSD neighbors t40 Spine:t3 
surface Spine neighbors t3 PSD:t41 
surface PSD neighbors t41 Spine:t3 
surface Spine neighbors t3 PSD:t42 
surface PSD neighbors t42 Spine:t3 
surface Spine neighbors t3 PSD:t43 
surface PSD neighbors t43 Spine:t3 
surface Spine neighbors t3 PSD:t44 
surface PSD neighbors t44 Spine:t3 
surface Spine neighbors t3 PSD:t46 
surface PSD neighbors t46 Spine:t3 
surface Spine neighbors t3 PSD:t47 
surface PSD neighbors t47 Spine:t3 
surface Spine neighbors t3 PSD:t48 
surface PSD neighbors t48 Spine:t3 
surface Spine neighbors t3 PSD:t49 
surface PSD neighbors t49 Spine:t3 
surface Spine neighbors t3 PSD:t50 
surface PSD neighbors t50 Spine:t3 
surface Spine neighbors t3 PSD:t51 
surface PSD neighbors t51 Spine:t3 
surface Spine neighbors t3 PSD:t52 
surface PSD neighbors t52 Spine:t3 
surface Spine neighbors t3 PSD:t53 
surface PSD neighbors t53 Spine:t3 
surface Spine neighbors t3 PSD:t54 
surface PSD neighbors t54 Spine:t3 
surface Spine neighbors t3 PSD:t55 
surface PSD neighbors t55 Spine:t3 
surface Spine neighbors t3 PSD:t56 
surface PSD neighbors t56 Spine:t3 
surface Spine neighbors t3 PSD:t57 
surface PSD neighbors t57 Spine:t3 
surface Spine neighbors t3 PSD:t59 
surface PSD neighbors t59 Spine:t3 
surface Spine neighbors t3 PSD:t60 
surface PSD neighbors t60 Spine:t3 
surface Spine neighbors t3 PSD:t64 
surface PSD neighbors t64 Spine:t3 
surface Spine neighbors t3 PSD:t66 
surface PSD neighbors t66 Spine:t3 
surface Spine neighbors t3 PSD:t67 
surface PSD neighbors t67 Spine:t3 
surface Spine neighbors t3 PSD:t68 
surface PSD neighbors t68 Spine:t3 
surface Spine neighbors t3 PSD:t69 
surface PSD neighbors t69 Spine:t3 
surface Spine neighbors t3 PSD:t84 
surface PSD neighbors t84 Spine:t3 
surface Spine neighbors t3 PSD:t85 
surface PSD neighbors t85 Spine:t3 
surface Spine neighbors t3 PSD:t86 
surface PSD neighbors t86 Spine:t3 
surface Spine neighbors t3 PSD:t88 
surface PSD neighbors t88 Spine:t3 
surface Spine neighbors t3 PSD:t101 
surface PSD neighbors t101 Spine:t3 
surface Spine neighbors t4 PSD:t12 
surface PSD neighbors t12 Spine:t4 
surface Spine neighbors t4 PSD:t13 
surface PSD neighbors t13 Spine:t4 
surface Spine neighbors t4 PSD:t14 
surface PSD neighbors t14 Spine:t4 
surface Spine neighbors t4 PSD:t17 
surface PSD neighbors t17 Spine:t4 
surface Spine neighbors t4 PSD:t24 
surface PSD neighbors t24 Spine:t4 
surface Spine neighbors t4 PSD:t25 
surface PSD neighbors t25 Spine:t4 
surface Spine neighbors t4 PSD:t26 
surface PSD neighbors t26 Spine:t4 
surface Spine neighbors t4 PSD:t29 
surface PSD neighbors t29 Spine:t4 
surface Spine neighbors t4 PSD:t30 
surface PSD neighbors t30 Spine:t4 
surface Spine neighbors t4 PSD:t31 
surface PSD neighbors t31 Spine:t4 
surface Spine neighbors t4 PSD:t33 
surface PSD neighbors t33 Spine:t4 
surface Spine neighbors t4 PSD:t35 
surface PSD neighbors t35 Spine:t4 
surface Spine neighbors t4 PSD:t36 
surface PSD neighbors t36 Spine:t4 
surface Spine neighbors t4 PSD:t37 
surface PSD neighbors t37 Spine:t4 
surface Spine neighbors t4 PSD:t39 
surface PSD neighbors t39 Spine:t4 
surface Spine neighbors t4 PSD:t40 
surface PSD neighbors t40 Spine:t4 
surface Spine neighbors t4 PSD:t41 
surface PSD neighbors t41 Spine:t4 
surface Spine neighbors t4 PSD:t42 
surface PSD neighbors t42 Spine:t4 
surface Spine neighbors t4 PSD:t51 
surface PSD neighbors t51 Spine:t4 
surface Spine neighbors t4 PSD:t52 
surface PSD neighbors t52 Spine:t4 
surface Spine neighbors t4 PSD:t85 
surface PSD neighbors t85 Spine:t4 
surface Spine neighbors t4 PSD:t86 
surface PSD neighbors t86 Spine:t4 
surface Spine neighbors t4 PSD:t93 
surface PSD neighbors t93 Spine:t4 
surface Spine neighbors t4 PSD:t94 
surface PSD neighbors t94 Spine:t4 
surface Spine neighbors t5 PSD:t4 
surface PSD neighbors t4 Spine:t5 
surface Spine neighbors t5 PSD:t6 
surface PSD neighbors t6 Spine:t5 
surface Spine neighbors t5 PSD:t7 
surface PSD neighbors t7 Spine:t5 
surface Spine neighbors t5 PSD:t9 
surface PSD neighbors t9 Spine:t5 
surface Spine neighbors t5 PSD:t10 
surface PSD neighbors t10 Spine:t5 
surface Spine neighbors t5 PSD:t11 
surface PSD neighbors t11 Spine:t5 
surface Spine neighbors t5 PSD:t15 
surface PSD neighbors t15 Spine:t5 
surface Spine neighbors t5 PSD:t25 
surface PSD neighbors t25 Spine:t5 
surface Spine neighbors t5 PSD:t28 
surface PSD neighbors t28 Spine:t5 
surface Spine neighbors t5 PSD:t33 
surface PSD neighbors t33 Spine:t5 
surface Spine neighbors t5 PSD:t43 
surface PSD neighbors t43 Spine:t5 
surface Spine neighbors t5 PSD:t44 
surface PSD neighbors t44 Spine:t5 
surface Spine neighbors t5 PSD:t46 
surface PSD neighbors t46 Spine:t5 
surface Spine neighbors t5 PSD:t47 
surface PSD neighbors t47 Spine:t5 
surface Spine neighbors t5 PSD:t48 
surface PSD neighbors t48 Spine:t5 
surface Spine neighbors t5 PSD:t49 
surface PSD neighbors t49 Spine:t5 
surface Spine neighbors t5 PSD:t50 
surface PSD neighbors t50 Spine:t5 
surface Spine neighbors t5 PSD:t51 
surface PSD neighbors t51 Spine:t5 
surface Spine neighbors t5 PSD:t52 
surface PSD neighbors t52 Spine:t5 
surface Spine neighbors t5 PSD:t53 
surface PSD neighbors t53 Spine:t5 
surface Spine neighbors t5 PSD:t54 
surface PSD neighbors t54 Spine:t5 
surface Spine neighbors t5 PSD:t55 
surface PSD neighbors t55 Spine:t5 
surface Spine neighbors t5 PSD:t56 
surface PSD neighbors t56 Spine:t5 
surface Spine neighbors t5 PSD:t57 
surface PSD neighbors t57 Spine:t5 
surface Spine neighbors t5 PSD:t58 
surface PSD neighbors t58 Spine:t5 
surface Spine neighbors t5 PSD:t59 
surface PSD neighbors t59 Spine:t5 
surface Spine neighbors t5 PSD:t60 
surface PSD neighbors t60 Spine:t5 
surface Spine neighbors t5 PSD:t64 
surface PSD neighbors t64 Spine:t5 
surface Spine neighbors t5 PSD:t65 
surface PSD neighbors t65 Spine:t5 
surface Spine neighbors t5 PSD:t69 
surface PSD neighbors t69 Spine:t5 
surface Spine neighbors t5 PSD:t71 
surface PSD neighbors t71 Spine:t5 
surface Spine neighbors t5 PSD:t84 
surface PSD neighbors t84 Spine:t5 
surface Spine neighbors t5 PSD:t85 
surface PSD neighbors t85 Spine:t5 
surface Spine neighbors t5 PSD:t87 
surface PSD neighbors t87 Spine:t5 
surface Spine neighbors t5 PSD:t100 
surface PSD neighbors t100 Spine:t5 
surface Spine neighbors t6 PSD:t7 
surface PSD neighbors t7 Spine:t6 
surface Spine neighbors t6 PSD:t10 
surface PSD neighbors t10 Spine:t6 
surface Spine neighbors t6 PSD:t11 
surface PSD neighbors t11 Spine:t6 
surface Spine neighbors t6 PSD:t15 
surface PSD neighbors t15 Spine:t6 
surface Spine neighbors t6 PSD:t43 
surface PSD neighbors t43 Spine:t6 
surface Spine neighbors t6 PSD:t44 
surface PSD neighbors t44 Spine:t6 
surface Spine neighbors t6 PSD:t46 
surface PSD neighbors t46 Spine:t6 
surface Spine neighbors t6 PSD:t47 
surface PSD neighbors t47 Spine:t6 
surface Spine neighbors t6 PSD:t48 
surface PSD neighbors t48 Spine:t6 
surface Spine neighbors t6 PSD:t49 
surface PSD neighbors t49 Spine:t6 
surface Spine neighbors t6 PSD:t50 
surface PSD neighbors t50 Spine:t6 
surface Spine neighbors t6 PSD:t52 
surface PSD neighbors t52 Spine:t6 
surface Spine neighbors t6 PSD:t53 
surface PSD neighbors t53 Spine:t6 
surface Spine neighbors t6 PSD:t54 
surface PSD neighbors t54 Spine:t6 
surface Spine neighbors t6 PSD:t55 
surface PSD neighbors t55 Spine:t6 
surface Spine neighbors t6 PSD:t56 
surface PSD neighbors t56 Spine:t6 
surface Spine neighbors t6 PSD:t57 
surface PSD neighbors t57 Spine:t6 
surface Spine neighbors t6 PSD:t59 
surface PSD neighbors t59 Spine:t6 
surface Spine neighbors t6 PSD:t60 
surface PSD neighbors t60 Spine:t6 
surface Spine neighbors t6 PSD:t69 
surface PSD neighbors t69 Spine:t6 
surface Spine neighbors t6 PSD:t84 
surface PSD neighbors t84 Spine:t6 
surface Spine neighbors t6 PSD:t85 
surface PSD neighbors t85 Spine:t6 
surface Spine neighbors t6 PSD:t87 
surface PSD neighbors t87 Spine:t6 
surface Spine neighbors t6 PSD:t88 
surface PSD neighbors t88 Spine:t6 
surface Spine neighbors t7 PSD:t7 
surface PSD neighbors t7 Spine:t7 
surface Spine neighbors t7 PSD:t10 
surface PSD neighbors t10 Spine:t7 
surface Spine neighbors t7 PSD:t11 
surface PSD neighbors t11 Spine:t7 
surface Spine neighbors t7 PSD:t15 
surface PSD neighbors t15 Spine:t7 
surface Spine neighbors t7 PSD:t43 
surface PSD neighbors t43 Spine:t7 
surface Spine neighbors t7 PSD:t44 
surface PSD neighbors t44 Spine:t7 
surface Spine neighbors t7 PSD:t46 
surface PSD neighbors t46 Spine:t7 
surface Spine neighbors t7 PSD:t47 
surface PSD neighbors t47 Spine:t7 
surface Spine neighbors t7 PSD:t48 
surface PSD neighbors t48 Spine:t7 
surface Spine neighbors t7 PSD:t49 
surface PSD neighbors t49 Spine:t7 
surface Spine neighbors t7 PSD:t50 
surface PSD neighbors t50 Spine:t7 
surface Spine neighbors t7 PSD:t52 
surface PSD neighbors t52 Spine:t7 
surface Spine neighbors t7 PSD:t53 
surface PSD neighbors t53 Spine:t7 
surface Spine neighbors t7 PSD:t54 
surface PSD neighbors t54 Spine:t7 
surface Spine neighbors t7 PSD:t55 
surface PSD neighbors t55 Spine:t7 
surface Spine neighbors t7 PSD:t56 
surface PSD neighbors t56 Spine:t7 
surface Spine neighbors t7 PSD:t57 
surface PSD neighbors t57 Spine:t7 
surface Spine neighbors t7 PSD:t59 
surface PSD neighbors t59 Spine:t7 
surface Spine neighbors t7 PSD:t60 
surface PSD neighbors t60 Spine:t7 
surface Spine neighbors t7 PSD:t84 
surface PSD neighbors t84 Spine:t7 
surface Spine neighbors t7 PSD:t85 
surface PSD neighbors t85 Spine:t7 
surface Spine neighbors t7 PSD:t87 
surface PSD neighbors t87 Spine:t7 
surface Spine neighbors t7 PSD:t88 
surface PSD neighbors t88 Spine:t7 
surface Spine neighbors t8 PSD:t0 
surface PSD neighbors t0 Spine:t8 
surface Spine neighbors t8 PSD:t1 
surface PSD neighbors t1 Spine:t8 
surface Spine neighbors t8 PSD:t2 
surface PSD neighbors t2 Spine:t8 
surface Spine neighbors t8 PSD:t3 
surface PSD neighbors t3 Spine:t8 
surface Spine neighbors t8 PSD:t5 
surface PSD neighbors t5 Spine:t8 
surface Spine neighbors t8 PSD:t6 
surface PSD neighbors t6 Spine:t8 
surface Spine neighbors t8 PSD:t7 
surface PSD neighbors t7 Spine:t8 
surface Spine neighbors t8 PSD:t8 
surface PSD neighbors t8 Spine:t8 
surface Spine neighbors t8 PSD:t9 
surface PSD neighbors t9 Spine:t8 
surface Spine neighbors t8 PSD:t10 
surface PSD neighbors t10 Spine:t8 
surface Spine neighbors t8 PSD:t11 
surface PSD neighbors t11 Spine:t8 
surface Spine neighbors t8 PSD:t12 
surface PSD neighbors t12 Spine:t8 
surface Spine neighbors t8 PSD:t13 
surface PSD neighbors t13 Spine:t8 
surface Spine neighbors t8 PSD:t14 
surface PSD neighbors t14 Spine:t8 
surface Spine neighbors t8 PSD:t15 
surface PSD neighbors t15 Spine:t8 
surface Spine neighbors t8 PSD:t16 
surface PSD neighbors t16 Spine:t8 
surface Spine neighbors t8 PSD:t17 
surface PSD neighbors t17 Spine:t8 
surface Spine neighbors t8 PSD:t18 
surface PSD neighbors t18 Spine:t8 
surface Spine neighbors t8 PSD:t19 
surface PSD neighbors t19 Spine:t8 
surface Spine neighbors t8 PSD:t20 
surface PSD neighbors t20 Spine:t8 
surface Spine neighbors t8 PSD:t21 
surface PSD neighbors t21 Spine:t8 
surface Spine neighbors t8 PSD:t22 
surface PSD neighbors t22 Spine:t8 
surface Spine neighbors t8 PSD:t23 
surface PSD neighbors t23 Spine:t8 
surface Spine neighbors t8 PSD:t27 
surface PSD neighbors t27 Spine:t8 
surface Spine neighbors t8 PSD:t28 
surface PSD neighbors t28 Spine:t8 
surface Spine neighbors t8 PSD:t29 
surface PSD neighbors t29 Spine:t8 
surface Spine neighbors t8 PSD:t30 
surface PSD neighbors t30 Spine:t8 
surface Spine neighbors t8 PSD:t34 
surface PSD neighbors t34 Spine:t8 
surface Spine neighbors t8 PSD:t35 
surface PSD neighbors t35 Spine:t8 
surface Spine neighbors t8 PSD:t36 
surface PSD neighbors t36 Spine:t8 
surface Spine neighbors t8 PSD:t40 
surface PSD neighbors t40 Spine:t8 
surface Spine neighbors t8 PSD:t42 
surface PSD neighbors t42 Spine:t8 
surface Spine neighbors t8 PSD:t43 
surface PSD neighbors t43 Spine:t8 
surface Spine neighbors t8 PSD:t44 
surface PSD neighbors t44 Spine:t8 
surface Spine neighbors t8 PSD:t45 
surface PSD neighbors t45 Spine:t8 
surface Spine neighbors t8 PSD:t46 
surface PSD neighbors t46 Spine:t8 
surface Spine neighbors t8 PSD:t49 
surface PSD neighbors t49 Spine:t8 
surface Spine neighbors t8 PSD:t54 
surface PSD neighbors t54 Spine:t8 
surface Spine neighbors t8 PSD:t55 
surface PSD neighbors t55 Spine:t8 
surface Spine neighbors t8 PSD:t58 
surface PSD neighbors t58 Spine:t8 
surface Spine neighbors t8 PSD:t59 
surface PSD neighbors t59 Spine:t8 
surface Spine neighbors t8 PSD:t61 
surface PSD neighbors t61 Spine:t8 
surface Spine neighbors t8 PSD:t62 
surface PSD neighbors t62 Spine:t8 
surface Spine neighbors t8 PSD:t63 
surface PSD neighbors t63 Spine:t8 
surface Spine neighbors t8 PSD:t64 
surface PSD neighbors t64 Spine:t8 
surface Spine neighbors t8 PSD:t65 
surface PSD neighbors t65 Spine:t8 
surface Spine neighbors t8 PSD:t66 
surface PSD neighbors t66 Spine:t8 
surface Spine neighbors t8 PSD:t67 
surface PSD neighbors t67 Spine:t8 
surface Spine neighbors t8 PSD:t68 
surface PSD neighbors t68 Spine:t8 
surface Spine neighbors t8 PSD:t69 
surface PSD neighbors t69 Spine:t8 
surface Spine neighbors t8 PSD:t70 
surface PSD neighbors t70 Spine:t8 
surface Spine neighbors t8 PSD:t71 
surface PSD neighbors t71 Spine:t8 
surface Spine neighbors t8 PSD:t72 
surface PSD neighbors t72 Spine:t8 
surface Spine neighbors t8 PSD:t73 
surface PSD neighbors t73 Spine:t8 
surface Spine neighbors t8 PSD:t74 
surface PSD neighbors t74 Spine:t8 
surface Spine neighbors t8 PSD:t75 
surface PSD neighbors t75 Spine:t8 
surface Spine neighbors t8 PSD:t76 
surface PSD neighbors t76 Spine:t8 
surface Spine neighbors t8 PSD:t78 
surface PSD neighbors t78 Spine:t8 
surface Spine neighbors t8 PSD:t79 
surface PSD neighbors t79 Spine:t8 
surface Spine neighbors t8 PSD:t80 
surface PSD neighbors t80 Spine:t8 
surface Spine neighbors t8 PSD:t81 
surface PSD neighbors t81 Spine:t8 
surface Spine neighbors t8 PSD:t82 
surface PSD neighbors t82 Spine:t8 
surface Spine neighbors t8 PSD:t83 
surface PSD neighbors t83 Spine:t8 
surface Spine neighbors t8 PSD:t84 
surface PSD neighbors t84 Spine:t8 
surface Spine neighbors t8 PSD:t85 
surface PSD neighbors t85 Spine:t8 
surface Spine neighbors t8 PSD:t86 
surface PSD neighbors t86 Spine:t8 
surface Spine neighbors t8 PSD:t87 
surface PSD neighbors t87 Spine:t8 
surface Spine neighbors t8 PSD:t88 
surface PSD neighbors t88 Spine:t8 
surface Spine neighbors t8 PSD:t89 
surface PSD neighbors t89 Spine:t8 
surface Spine neighbors t8 PSD:t90 
surface PSD neighbors t90 Spine:t8 
surface Spine neighbors t8 PSD:t91 
surface PSD neighbors t91 Spine:t8 
surface Spine neighbors t8 PSD:t92 
surface PSD neighbors t92 Spine:t8 
surface Spine neighbors t8 PSD:t93 
surface PSD neighbors t93 Spine:t8 
surface Spine neighbors t8 PSD:t94 
surface PSD neighbors t94 Spine:t8 
surface Spine neighbors t8 PSD:t95 
surface PSD neighbors t95 Spine:t8 
surface Spine neighbors t8 PSD:t96 
surface PSD neighbors t96 Spine:t8 
surface Spine neighbors t8 PSD:t97 
surface PSD neighbors t97 Spine:t8 
surface Spine neighbors t8 PSD:t98 
surface PSD neighbors t98 Spine:t8 
surface Spine neighbors t9 PSD:t3 
surface PSD neighbors t3 Spine:t9 
surface Spine neighbors t9 PSD:t11 
surface PSD neighbors t11 Spine:t9 
surface Spine neighbors t9 PSD:t18 
surface PSD neighbors t18 Spine:t9 
surface Spine neighbors t9 PSD:t19 
surface PSD neighbors t19 Spine:t9 
surface Spine neighbors t9 PSD:t28 
surface PSD neighbors t28 Spine:t9 
surface Spine neighbors t9 PSD:t30 
surface PSD neighbors t30 Spine:t9 
surface Spine neighbors t9 PSD:t32 
surface PSD neighbors t32 Spine:t9 
surface Spine neighbors t9 PSD:t33 
surface PSD neighbors t33 Spine:t9 
surface Spine neighbors t9 PSD:t34 
surface PSD neighbors t34 Spine:t9 
surface Spine neighbors t9 PSD:t35 
surface PSD neighbors t35 Spine:t9 
surface Spine neighbors t9 PSD:t36 
surface PSD neighbors t36 Spine:t9 
surface Spine neighbors t9 PSD:t38 
surface PSD neighbors t38 Spine:t9 
surface Spine neighbors t9 PSD:t39 
surface PSD neighbors t39 Spine:t9 
surface Spine neighbors t9 PSD:t40 
surface PSD neighbors t40 Spine:t9 
surface Spine neighbors t9 PSD:t42 
surface PSD neighbors t42 Spine:t9 
surface Spine neighbors t9 PSD:t44 
surface PSD neighbors t44 Spine:t9 
surface Spine neighbors t9 PSD:t45 
surface PSD neighbors t45 Spine:t9 
surface Spine neighbors t9 PSD:t53 
surface PSD neighbors t53 Spine:t9 
surface Spine neighbors t9 PSD:t54 
surface PSD neighbors t54 Spine:t9 
surface Spine neighbors t9 PSD:t55 
surface PSD neighbors t55 Spine:t9 
surface Spine neighbors t9 PSD:t56 
surface PSD neighbors t56 Spine:t9 
surface Spine neighbors t9 PSD:t57 
surface PSD neighbors t57 Spine:t9 
surface Spine neighbors t9 PSD:t58 
surface PSD neighbors t58 Spine:t9 
surface Spine neighbors t9 PSD:t59 
surface PSD neighbors t59 Spine:t9 
surface Spine neighbors t9 PSD:t60 
surface PSD neighbors t60 Spine:t9 
surface Spine neighbors t9 PSD:t61 
surface PSD neighbors t61 Spine:t9 
surface Spine neighbors t9 PSD:t62 
surface PSD neighbors t62 Spine:t9 
surface Spine neighbors t9 PSD:t63 
surface PSD neighbors t63 Spine:t9 
surface Spine neighbors t9 PSD:t64 
surface PSD neighbors t64 Spine:t9 
surface Spine neighbors t9 PSD:t65 
surface PSD neighbors t65 Spine:t9 
surface Spine neighbors t9 PSD:t66 
surface PSD neighbors t66 Spine:t9 
surface Spine neighbors t9 PSD:t67 
surface PSD neighbors t67 Spine:t9 
surface Spine neighbors t9 PSD:t68 
surface PSD neighbors t68 Spine:t9 
surface Spine neighbors t9 PSD:t69 
surface PSD neighbors t69 Spine:t9 
surface Spine neighbors t9 PSD:t70 
surface PSD neighbors t70 Spine:t9 
surface Spine neighbors t9 PSD:t71 
surface PSD neighbors t71 Spine:t9 
surface Spine neighbors t9 PSD:t72 
surface PSD neighbors t72 Spine:t9 
surface Spine neighbors t9 PSD:t73 
surface PSD neighbors t73 Spine:t9 
surface Spine neighbors t9 PSD:t74 
surface PSD neighbors t74 Spine:t9 
surface Spine neighbors t9 PSD:t75 
surface PSD neighbors t75 Spine:t9 
surface Spine neighbors t9 PSD:t76 
surface PSD neighbors t76 Spine:t9 
surface Spine neighbors t9 PSD:t77 
surface PSD neighbors t77 Spine:t9 
surface Spine neighbors t9 PSD:t78 
surface PSD neighbors t78 Spine:t9 
surface Spine neighbors t9 PSD:t79 
surface PSD neighbors t79 Spine:t9 
surface Spine neighbors t9 PSD:t80 
surface PSD neighbors t80 Spine:t9 
surface Spine neighbors t9 PSD:t81 
surface PSD neighbors t81 Spine:t9 
surface Spine neighbors t9 PSD:t82 
surface PSD neighbors t82 Spine:t9 
surface Spine neighbors t9 PSD:t83 
surface PSD neighbors t83 Spine:t9 
surface Spine neighbors t9 PSD:t84 
surface PSD neighbors t84 Spine:t9 
surface Spine neighbors t9 PSD:t85 
surface PSD neighbors t85 Spine:t9 
surface Spine neighbors t9 PSD:t86 
surface PSD neighbors t86 Spine:t9 
surface Spine neighbors t9 PSD:t87 
surface PSD neighbors t87 Spine:t9 
surface Spine neighbors t9 PSD:t88 
surface PSD neighbors t88 Spine:t9 
surface Spine neighbors t9 PSD:t89 
surface PSD neighbors t89 Spine:t9 
surface Spine neighbors t9 PSD:t90 
surface PSD neighbors t90 Spine:t9 
surface Spine neighbors t9 PSD:t91 
surface PSD neighbors t91 Spine:t9 
surface Spine neighbors t9 PSD:t92 
surface PSD neighbors t92 Spine:t9 
surface Spine neighbors t9 PSD:t94 
surface PSD neighbors t94 Spine:t9 
surface Spine neighbors t9 PSD:t95 
surface PSD neighbors t95 Spine:t9 
surface Spine neighbors t9 PSD:t96 
surface PSD neighbors t96 Spine:t9 
surface Spine neighbors t9 PSD:t97 
surface PSD neighbors t97 Spine:t9 
surface Spine neighbors t9 PSD:t98 
surface PSD neighbors t98 Spine:t9 
surface Spine neighbors t10 PSD:t12 
surface PSD neighbors t12 Spine:t10 
surface Spine neighbors t10 PSD:t13 
surface PSD neighbors t13 Spine:t10 
surface Spine neighbors t10 PSD:t14 
surface PSD neighbors t14 Spine:t10 
surface Spine neighbors t10 PSD:t17 
surface PSD neighbors t17 Spine:t10 
surface Spine neighbors t10 PSD:t19 
surface PSD neighbors t19 Spine:t10 
surface Spine neighbors t10 PSD:t21 
surface PSD neighbors t21 Spine:t10 
surface Spine neighbors t10 PSD:t24 
surface PSD neighbors t24 Spine:t10 
surface Spine neighbors t10 PSD:t25 
surface PSD neighbors t25 Spine:t10 
surface Spine neighbors t10 PSD:t26 
surface PSD neighbors t26 Spine:t10 
surface Spine neighbors t10 PSD:t28 
surface PSD neighbors t28 Spine:t10 
surface Spine neighbors t10 PSD:t29 
surface PSD neighbors t29 Spine:t10 
surface Spine neighbors t10 PSD:t30 
surface PSD neighbors t30 Spine:t10 
surface Spine neighbors t10 PSD:t31 
surface PSD neighbors t31 Spine:t10 
surface Spine neighbors t10 PSD:t33 
surface PSD neighbors t33 Spine:t10 
surface Spine neighbors t10 PSD:t34 
surface PSD neighbors t34 Spine:t10 
surface Spine neighbors t10 PSD:t35 
surface PSD neighbors t35 Spine:t10 
surface Spine neighbors t10 PSD:t36 
surface PSD neighbors t36 Spine:t10 
surface Spine neighbors t10 PSD:t37 
surface PSD neighbors t37 Spine:t10 
surface Spine neighbors t10 PSD:t39 
surface PSD neighbors t39 Spine:t10 
surface Spine neighbors t10 PSD:t40 
surface PSD neighbors t40 Spine:t10 
surface Spine neighbors t10 PSD:t41 
surface PSD neighbors t41 Spine:t10 
surface Spine neighbors t10 PSD:t42 
surface PSD neighbors t42 Spine:t10 
surface Spine neighbors t10 PSD:t44 
surface PSD neighbors t44 Spine:t10 
surface Spine neighbors t10 PSD:t51 
surface PSD neighbors t51 Spine:t10 
surface Spine neighbors t10 PSD:t52 
surface PSD neighbors t52 Spine:t10 
surface Spine neighbors t10 PSD:t55 
surface PSD neighbors t55 Spine:t10 
surface Spine neighbors t10 PSD:t69 
surface PSD neighbors t69 Spine:t10 
surface Spine neighbors t10 PSD:t70 
surface PSD neighbors t70 Spine:t10 
surface Spine neighbors t10 PSD:t71 
surface PSD neighbors t71 Spine:t10 
surface Spine neighbors t10 PSD:t72 
surface PSD neighbors t72 Spine:t10 
surface Spine neighbors t10 PSD:t74 
surface PSD neighbors t74 Spine:t10 
surface Spine neighbors t10 PSD:t78 
surface PSD neighbors t78 Spine:t10 
surface Spine neighbors t10 PSD:t79 
surface PSD neighbors t79 Spine:t10 
surface Spine neighbors t10 PSD:t80 
surface PSD neighbors t80 Spine:t10 
surface Spine neighbors t10 PSD:t81 
surface PSD neighbors t81 Spine:t10 
surface Spine neighbors t10 PSD:t82 
surface PSD neighbors t82 Spine:t10 
surface Spine neighbors t10 PSD:t83 
surface PSD neighbors t83 Spine:t10 
surface Spine neighbors t10 PSD:t84 
surface PSD neighbors t84 Spine:t10 
surface Spine neighbors t10 PSD:t85 
surface PSD neighbors t85 Spine:t10 
surface Spine neighbors t10 PSD:t86 
surface PSD neighbors t86 Spine:t10 
surface Spine neighbors t10 PSD:t88 
surface PSD neighbors t88 Spine:t10 
surface Spine neighbors t10 PSD:t89 
surface PSD neighbors t89 Spine:t10 
surface Spine neighbors t10 PSD:t90 
surface PSD neighbors t90 Spine:t10 
surface Spine neighbors t10 PSD:t91 
surface PSD neighbors t91 Spine:t10 
surface Spine neighbors t10 PSD:t92 
surface PSD neighbors t92 Spine:t10 
surface Spine neighbors t10 PSD:t93 
surface PSD neighbors t93 Spine:t10 
surface Spine neighbors t10 PSD:t94 
surface PSD neighbors t94 Spine:t10 
surface Spine neighbors t10 PSD:t95 
surface PSD neighbors t95 Spine:t10 
surface Spine neighbors t10 PSD:t96 
surface PSD neighbors t96 Spine:t10 
surface Spine neighbors t10 PSD:t97 
surface PSD neighbors t97 Spine:t10 
surface Spine neighbors t11 PSD:t40 
surface PSD neighbors t40 Spine:t11 
surface Spine neighbors t11 PSD:t42 
surface PSD neighbors t42 Spine:t11 
surface Spine neighbors t11 PSD:t44 
surface PSD neighbors t44 Spine:t11 
surface Spine neighbors t11 PSD:t55 
surface PSD neighbors t55 Spine:t11 
surface Spine neighbors t11 PSD:t69 
surface PSD neighbors t69 Spine:t11 
surface Spine neighbors t11 PSD:t70 
surface PSD neighbors t70 Spine:t11 
surface Spine neighbors t11 PSD:t72 
surface PSD neighbors t72 Spine:t11 
surface Spine neighbors t11 PSD:t78 
surface PSD neighbors t78 Spine:t11 
surface Spine neighbors t11 PSD:t79 
surface PSD neighbors t79 Spine:t11 
surface Spine neighbors t11 PSD:t80 
surface PSD neighbors t80 Spine:t11 
surface Spine neighbors t11 PSD:t81 
surface PSD neighbors t81 Spine:t11 
surface Spine neighbors t11 PSD:t82 
surface PSD neighbors t82 Spine:t11 
surface Spine neighbors t11 PSD:t83 
surface PSD neighbors t83 Spine:t11 
surface Spine neighbors t11 PSD:t84 
surface PSD neighbors t84 Spine:t11 
surface Spine neighbors t11 PSD:t85 
surface PSD neighbors t85 Spine:t11 
surface Spine neighbors t11 PSD:t86 
surface PSD neighbors t86 Spine:t11 
surface Spine neighbors t11 PSD:t88 
surface PSD neighbors t88 Spine:t11 
surface Spine neighbors t11 PSD:t89 
surface PSD neighbors t89 Spine:t11 
surface Spine neighbors t11 PSD:t90 
surface PSD neighbors t90 Spine:t11 
surface Spine neighbors t11 PSD:t91 
surface PSD neighbors t91 Spine:t11 
surface Spine neighbors t11 PSD:t92 
surface PSD neighbors t92 Spine:t11 
surface Spine neighbors t11 PSD:t93 
surface PSD neighbors t93 Spine:t11 
surface Spine neighbors t11 PSD:t94 
surface PSD neighbors t94 Spine:t11 
surface Spine neighbors t11 PSD:t95 
surface PSD neighbors t95 Spine:t11 
surface Spine neighbors t11 PSD:t96 
surface PSD neighbors t96 Spine:t11 
surface Spine neighbors t11 PSD:t97 
surface PSD neighbors t97 Spine:t11 
surface Spine neighbors t11 PSD:t98 
surface PSD neighbors t98 Spine:t11 
surface Spine neighbors t12 PSD:t0 
surface PSD neighbors t0 Spine:t12 
surface Spine neighbors t12 PSD:t1 
surface PSD neighbors t1 Spine:t12 
surface Spine neighbors t12 PSD:t2 
surface PSD neighbors t2 Spine:t12 
surface Spine neighbors t12 PSD:t3 
surface PSD neighbors t3 Spine:t12 
surface Spine neighbors t12 PSD:t4 
surface PSD neighbors t4 Spine:t12 
surface Spine neighbors t12 PSD:t5 
surface PSD neighbors t5 Spine:t12 
surface Spine neighbors t12 PSD:t6 
surface PSD neighbors t6 Spine:t12 
surface Spine neighbors t12 PSD:t7 
surface PSD neighbors t7 Spine:t12 
surface Spine neighbors t12 PSD:t8 
surface PSD neighbors t8 Spine:t12 
surface Spine neighbors t12 PSD:t9 
surface PSD neighbors t9 Spine:t12 
surface Spine neighbors t12 PSD:t10 
surface PSD neighbors t10 Spine:t12 
surface Spine neighbors t12 PSD:t11 
surface PSD neighbors t11 Spine:t12 
surface Spine neighbors t12 PSD:t12 
surface PSD neighbors t12 Spine:t12 
surface Spine neighbors t12 PSD:t13 
surface PSD neighbors t13 Spine:t12 
surface Spine neighbors t12 PSD:t14 
surface PSD neighbors t14 Spine:t12 
surface Spine neighbors t12 PSD:t15 
surface PSD neighbors t15 Spine:t12 
surface Spine neighbors t12 PSD:t16 
surface PSD neighbors t16 Spine:t12 
surface Spine neighbors t12 PSD:t17 
surface PSD neighbors t17 Spine:t12 
surface Spine neighbors t12 PSD:t18 
surface PSD neighbors t18 Spine:t12 
surface Spine neighbors t12 PSD:t19 
surface PSD neighbors t19 Spine:t12 
surface Spine neighbors t12 PSD:t20 
surface PSD neighbors t20 Spine:t12 
surface Spine neighbors t12 PSD:t21 
surface PSD neighbors t21 Spine:t12 
surface Spine neighbors t12 PSD:t22 
surface PSD neighbors t22 Spine:t12 
surface Spine neighbors t12 PSD:t23 
surface PSD neighbors t23 Spine:t12 
surface Spine neighbors t12 PSD:t24 
surface PSD neighbors t24 Spine:t12 
surface Spine neighbors t12 PSD:t25 
surface PSD neighbors t25 Spine:t12 
surface Spine neighbors t12 PSD:t26 
surface PSD neighbors t26 Spine:t12 
surface Spine neighbors t12 PSD:t27 
surface PSD neighbors t27 Spine:t12 
surface Spine neighbors t12 PSD:t28 
surface PSD neighbors t28 Spine:t12 
surface Spine neighbors t12 PSD:t29 
surface PSD neighbors t29 Spine:t12 
surface Spine neighbors t12 PSD:t30 
surface PSD neighbors t30 Spine:t12 
surface Spine neighbors t12 PSD:t31 
surface PSD neighbors t31 Spine:t12 
surface Spine neighbors t12 PSD:t32 
surface PSD neighbors t32 Spine:t12 
surface Spine neighbors t12 PSD:t33 
surface PSD neighbors t33 Spine:t12 
surface Spine neighbors t12 PSD:t34 
surface PSD neighbors t34 Spine:t12 
surface Spine neighbors t12 PSD:t35 
surface PSD neighbors t35 Spine:t12 
surface Spine neighbors t12 PSD:t36 
surface PSD neighbors t36 Spine:t12 
surface Spine neighbors t12 PSD:t37 
surface PSD neighbors t37 Spine:t12 
surface Spine neighbors t12 PSD:t38 
surface PSD neighbors t38 Spine:t12 
surface Spine neighbors t12 PSD:t39 
surface PSD neighbors t39 Spine:t12 
surface Spine neighbors t12 PSD:t40 
surface PSD neighbors t40 Spine:t12 
surface Spine neighbors t12 PSD:t41 
surface PSD neighbors t41 Spine:t12 
surface Spine neighbors t12 PSD:t42 
surface PSD neighbors t42 Spine:t12 
surface Spine neighbors t12 PSD:t43 
surface PSD neighbors t43 Spine:t12 
surface Spine neighbors t12 PSD:t44 
surface PSD neighbors t44 Spine:t12 
surface Spine neighbors t12 PSD:t45 
surface PSD neighbors t45 Spine:t12 
surface Spine neighbors t12 PSD:t46 
surface PSD neighbors t46 Spine:t12 
surface Spine neighbors t12 PSD:t47 
surface PSD neighbors t47 Spine:t12 
surface Spine neighbors t12 PSD:t48 
surface PSD neighbors t48 Spine:t12 
surface Spine neighbors t12 PSD:t49 
surface PSD neighbors t49 Spine:t12 
surface Spine neighbors t12 PSD:t50 
surface PSD neighbors t50 Spine:t12 
surface Spine neighbors t12 PSD:t51 
surface PSD neighbors t51 Spine:t12 
surface Spine neighbors t12 PSD:t52 
surface PSD neighbors t52 Spine:t12 
surface Spine neighbors t12 PSD:t53 
surface PSD neighbors t53 Spine:t12 
surface Spine neighbors t12 PSD:t54 
surface PSD neighbors t54 Spine:t12 
surface Spine neighbors t12 PSD:t55 
surface PSD neighbors t55 Spine:t12 
surface Spine neighbors t12 PSD:t56 
surface PSD neighbors t56 Spine:t12 
surface Spine neighbors t12 PSD:t57 
surface PSD neighbors t57 Spine:t12 
surface Spine neighbors t12 PSD:t58 
surface PSD neighbors t58 Spine:t12 
surface Spine neighbors t12 PSD:t59 
surface PSD neighbors t59 Spine:t12 
surface Spine neighbors t12 PSD:t60 
surface PSD neighbors t60 Spine:t12 
surface Spine neighbors t12 PSD:t61 
surface PSD neighbors t61 Spine:t12 
surface Spine neighbors t12 PSD:t62 
surface PSD neighbors t62 Spine:t12 
surface Spine neighbors t12 PSD:t63 
surface PSD neighbors t63 Spine:t12 
surface Spine neighbors t12 PSD:t64 
surface PSD neighbors t64 Spine:t12 
surface Spine neighbors t12 PSD:t65 
surface PSD neighbors t65 Spine:t12 
surface Spine neighbors t12 PSD:t66 
surface PSD neighbors t66 Spine:t12 
surface Spine neighbors t12 PSD:t67 
surface PSD neighbors t67 Spine:t12 
surface Spine neighbors t12 PSD:t68 
surface PSD neighbors t68 Spine:t12 
surface Spine neighbors t12 PSD:t69 
surface PSD neighbors t69 Spine:t12 
surface Spine neighbors t12 PSD:t70 
surface PSD neighbors t70 Spine:t12 
surface Spine neighbors t12 PSD:t71 
surface PSD neighbors t71 Spine:t12 
surface Spine neighbors t12 PSD:t72 
surface PSD neighbors t72 Spine:t12 
surface Spine neighbors t12 PSD:t73 
surface PSD neighbors t73 Spine:t12 
surface Spine neighbors t12 PSD:t74 
surface PSD neighbors t74 Spine:t12 
surface Spine neighbors t12 PSD:t75 
surface PSD neighbors t75 Spine:t12 
surface Spine neighbors t12 PSD:t76 
surface PSD neighbors t76 Spine:t12 
surface Spine neighbors t12 PSD:t77 
surface PSD neighbors t77 Spine:t12 
surface Spine neighbors t12 PSD:t78 
surface PSD neighbors t78 Spine:t12 
surface Spine neighbors t12 PSD:t79 
surface PSD neighbors t79 Spine:t12 
surface Spine neighbors t12 PSD:t80 
surface PSD neighbors t80 Spine:t12 
surface Spine neighbors t12 PSD:t81 
surface PSD neighbors t81 Spine:t12 
surface Spine neighbors t12 PSD:t82 
surface PSD neighbors t82 Spine:t12 
surface Spine neighbors t12 PSD:t83 
surface PSD neighbors t83 Spine:t12 
surface Spine neighbors t12 PSD:t84 
surface PSD neighbors t84 Spine:t12 
surface Spine neighbors t12 PSD:t85 
surface PSD neighbors t85 Spine:t12 
surface Spine neighbors t12 PSD:t86 
surface PSD neighbors t86 Spine:t12 
surface Spine neighbors t12 PSD:t87 
surface PSD neighbors t87 Spine:t12 
surface Spine neighbors t12 PSD:t88 
surface PSD neighbors t88 Spine:t12 
surface Spine neighbors t12 PSD:t89 
surface PSD neighbors t89 Spine:t12 
surface Spine neighbors t12 PSD:t90 
surface PSD neighbors t90 Spine:t12 
surface Spine neighbors t12 PSD:t91 
surface PSD neighbors t91 Spine:t12 
surface Spine neighbors t12 PSD:t92 
surface PSD neighbors t92 Spine:t12 
surface Spine neighbors t12 PSD:t93 
surface PSD neighbors t93 Spine:t12 
surface Spine neighbors t12 PSD:t94 
surface PSD neighbors t94 Spine:t12 
surface Spine neighbors t12 PSD:t95 
surface PSD neighbors t95 Spine:t12 
surface Spine neighbors t12 PSD:t96 
surface PSD neighbors t96 Spine:t12 
surface Spine neighbors t12 PSD:t97 
surface PSD neighbors t97 Spine:t12 
surface Spine neighbors t12 PSD:t98 
surface PSD neighbors t98 Spine:t12 
surface Spine neighbors t12 PSD:t99 
surface PSD neighbors t99 Spine:t12 
surface Spine neighbors t12 PSD:t100 
surface PSD neighbors t100 Spine:t12 
surface Spine neighbors t12 PSD:t101 
surface PSD neighbors t101 Spine:t12 
surface Spine neighbors t13 PSD:t0 
surface PSD neighbors t0 Spine:t13 
surface Spine neighbors t13 PSD:t1 
surface PSD neighbors t1 Spine:t13 
surface Spine neighbors t13 PSD:t2 
surface PSD neighbors t2 Spine:t13 
surface Spine neighbors t13 PSD:t3 
surface PSD neighbors t3 Spine:t13 
surface Spine neighbors t13 PSD:t4 
surface PSD neighbors t4 Spine:t13 
surface Spine neighbors t13 PSD:t5 
surface PSD neighbors t5 Spine:t13 
surface Spine neighbors t13 PSD:t6 
surface PSD neighbors t6 Spine:t13 
surface Spine neighbors t13 PSD:t7 
surface PSD neighbors t7 Spine:t13 
surface Spine neighbors t13 PSD:t8 
surface PSD neighbors t8 Spine:t13 
surface Spine neighbors t13 PSD:t9 
surface PSD neighbors t9 Spine:t13 
surface Spine neighbors t13 PSD:t10 
surface PSD neighbors t10 Spine:t13 
surface Spine neighbors t13 PSD:t11 
surface PSD neighbors t11 Spine:t13 
surface Spine neighbors t13 PSD:t12 
surface PSD neighbors t12 Spine:t13 
surface Spine neighbors t13 PSD:t13 
surface PSD neighbors t13 Spine:t13 
surface Spine neighbors t13 PSD:t14 
surface PSD neighbors t14 Spine:t13 
surface Spine neighbors t13 PSD:t15 
surface PSD neighbors t15 Spine:t13 
surface Spine neighbors t13 PSD:t16 
surface PSD neighbors t16 Spine:t13 
surface Spine neighbors t13 PSD:t17 
surface PSD neighbors t17 Spine:t13 
surface Spine neighbors t13 PSD:t18 
surface PSD neighbors t18 Spine:t13 
surface Spine neighbors t13 PSD:t19 
surface PSD neighbors t19 Spine:t13 
surface Spine neighbors t13 PSD:t20 
surface PSD neighbors t20 Spine:t13 
surface Spine neighbors t13 PSD:t21 
surface PSD neighbors t21 Spine:t13 
surface Spine neighbors t13 PSD:t22 
surface PSD neighbors t22 Spine:t13 
surface Spine neighbors t13 PSD:t23 
surface PSD neighbors t23 Spine:t13 
surface Spine neighbors t13 PSD:t24 
surface PSD neighbors t24 Spine:t13 
surface Spine neighbors t13 PSD:t25 
surface PSD neighbors t25 Spine:t13 
surface Spine neighbors t13 PSD:t26 
surface PSD neighbors t26 Spine:t13 
surface Spine neighbors t13 PSD:t27 
surface PSD neighbors t27 Spine:t13 
surface Spine neighbors t13 PSD:t28 
surface PSD neighbors t28 Spine:t13 
surface Spine neighbors t13 PSD:t29 
surface PSD neighbors t29 Spine:t13 
surface Spine neighbors t13 PSD:t30 
surface PSD neighbors t30 Spine:t13 
surface Spine neighbors t13 PSD:t31 
surface PSD neighbors t31 Spine:t13 
surface Spine neighbors t13 PSD:t32 
surface PSD neighbors t32 Spine:t13 
surface Spine neighbors t13 PSD:t33 
surface PSD neighbors t33 Spine:t13 
surface Spine neighbors t13 PSD:t34 
surface PSD neighbors t34 Spine:t13 
surface Spine neighbors t13 PSD:t35 
surface PSD neighbors t35 Spine:t13 
surface Spine neighbors t13 PSD:t36 
surface PSD neighbors t36 Spine:t13 
surface Spine neighbors t13 PSD:t37 
surface PSD neighbors t37 Spine:t13 
surface Spine neighbors t13 PSD:t38 
surface PSD neighbors t38 Spine:t13 
surface Spine neighbors t13 PSD:t39 
surface PSD neighbors t39 Spine:t13 
surface Spine neighbors t13 PSD:t40 
surface PSD neighbors t40 Spine:t13 
surface Spine neighbors t13 PSD:t41 
surface PSD neighbors t41 Spine:t13 
surface Spine neighbors t13 PSD:t42 
surface PSD neighbors t42 Spine:t13 
surface Spine neighbors t13 PSD:t43 
surface PSD neighbors t43 Spine:t13 
surface Spine neighbors t13 PSD:t44 
surface PSD neighbors t44 Spine:t13 
surface Spine neighbors t13 PSD:t45 
surface PSD neighbors t45 Spine:t13 
surface Spine neighbors t13 PSD:t46 
surface PSD neighbors t46 Spine:t13 
surface Spine neighbors t13 PSD:t47 
surface PSD neighbors t47 Spine:t13 
surface Spine neighbors t13 PSD:t48 
surface PSD neighbors t48 Spine:t13 
surface Spine neighbors t13 PSD:t49 
surface PSD neighbors t49 Spine:t13 
surface Spine neighbors t13 PSD:t50 
surface PSD neighbors t50 Spine:t13 
surface Spine neighbors t13 PSD:t51 
surface PSD neighbors t51 Spine:t13 
surface Spine neighbors t13 PSD:t52 
surface PSD neighbors t52 Spine:t13 
surface Spine neighbors t13 PSD:t53 
surface PSD neighbors t53 Spine:t13 
surface Spine neighbors t13 PSD:t54 
surface PSD neighbors t54 Spine:t13 
surface Spine neighbors t13 PSD:t55 
surface PSD neighbors t55 Spine:t13 
surface Spine neighbors t13 PSD:t56 
surface PSD neighbors t56 Spine:t13 
surface Spine neighbors t13 PSD:t57 
surface PSD neighbors t57 Spine:t13 
surface Spine neighbors t13 PSD:t58 
surface PSD neighbors t58 Spine:t13 
surface Spine neighbors t13 PSD:t59 
surface PSD neighbors t59 Spine:t13 
surface Spine neighbors t13 PSD:t60 
surface PSD neighbors t60 Spine:t13 
surface Spine neighbors t13 PSD:t61 
surface PSD neighbors t61 Spine:t13 
surface Spine neighbors t13 PSD:t62 
surface PSD neighbors t62 Spine:t13 
surface Spine neighbors t13 PSD:t63 
surface PSD neighbors t63 Spine:t13 
surface Spine neighbors t13 PSD:t64 
surface PSD neighbors t64 Spine:t13 
surface Spine neighbors t13 PSD:t65 
surface PSD neighbors t65 Spine:t13 
surface Spine neighbors t13 PSD:t66 
surface PSD neighbors t66 Spine:t13 
surface Spine neighbors t13 PSD:t67 
surface PSD neighbors t67 Spine:t13 
surface Spine neighbors t13 PSD:t68 
surface PSD neighbors t68 Spine:t13 
surface Spine neighbors t13 PSD:t69 
surface PSD neighbors t69 Spine:t13 
surface Spine neighbors t13 PSD:t70 
surface PSD neighbors t70 Spine:t13 
surface Spine neighbors t13 PSD:t71 
surface PSD neighbors t71 Spine:t13 
surface Spine neighbors t13 PSD:t72 
surface PSD neighbors t72 Spine:t13 
surface Spine neighbors t13 PSD:t73 
surface PSD neighbors t73 Spine:t13 
surface Spine neighbors t13 PSD:t74 
surface PSD neighbors t74 Spine:t13 
surface Spine neighbors t13 PSD:t75 
surface PSD neighbors t75 Spine:t13 
surface Spine neighbors t13 PSD:t76 
surface PSD neighbors t76 Spine:t13 
surface Spine neighbors t13 PSD:t77 
surface PSD neighbors t77 Spine:t13 
surface Spine neighbors t13 PSD:t78 
surface PSD neighbors t78 Spine:t13 
surface Spine neighbors t13 PSD:t79 
surface PSD neighbors t79 Spine:t13 
surface Spine neighbors t13 PSD:t80 
surface PSD neighbors t80 Spine:t13 
surface Spine neighbors t13 PSD:t81 
surface PSD neighbors t81 Spine:t13 
surface Spine neighbors t13 PSD:t82 
surface PSD neighbors t82 Spine:t13 
surface Spine neighbors t13 PSD:t83 
surface PSD neighbors t83 Spine:t13 
surface Spine neighbors t13 PSD:t84 
surface PSD neighbors t84 Spine:t13 
surface Spine neighbors t13 PSD:t85 
surface PSD neighbors t85 Spine:t13 
surface Spine neighbors t13 PSD:t86 
surface PSD neighbors t86 Spine:t13 
surface Spine neighbors t13 PSD:t87 
surface PSD neighbors t87 Spine:t13 
surface Spine neighbors t13 PSD:t88 
surface PSD neighbors t88 Spine:t13 
surface Spine neighbors t13 PSD:t89 
surface PSD neighbors t89 Spine:t13 
surface Spine neighbors t13 PSD:t90 
surface PSD neighbors t90 Spine:t13 
surface Spine neighbors t13 PSD:t91 
surface PSD neighbors t91 Spine:t13 
surface Spine neighbors t13 PSD:t92 
surface PSD neighbors t92 Spine:t13 
surface Spine neighbors t13 PSD:t93 
surface PSD neighbors t93 Spine:t13 
surface Spine neighbors t13 PSD:t94 
surface PSD neighbors t94 Spine:t13 
surface Spine neighbors t13 PSD:t95 
surface PSD neighbors t95 Spine:t13 
surface Spine neighbors t13 PSD:t96 
surface PSD neighbors t96 Spine:t13 
surface Spine neighbors t13 PSD:t97 
surface PSD neighbors t97 Spine:t13 
surface Spine neighbors t13 PSD:t98 
surface PSD neighbors t98 Spine:t13 
surface Spine neighbors t13 PSD:t99 
surface PSD neighbors t99 Spine:t13 
surface Spine neighbors t13 PSD:t100 
surface PSD neighbors t100 Spine:t13 
surface Spine neighbors t13 PSD:t101 
surface PSD neighbors t101 Spine:t13 
surface Spine neighbors t14 PSD:t3 
surface PSD neighbors t3 Spine:t14 
surface Spine neighbors t14 PSD:t32 
surface PSD neighbors t32 Spine:t14 
surface Spine neighbors t14 PSD:t34 
surface PSD neighbors t34 Spine:t14 
surface Spine neighbors t14 PSD:t39 
surface PSD neighbors t39 Spine:t14 
surface Spine neighbors t14 PSD:t40 
surface PSD neighbors t40 Spine:t14 
surface Spine neighbors t14 PSD:t42 
surface PSD neighbors t42 Spine:t14 
surface Spine neighbors t14 PSD:t44 
surface PSD neighbors t44 Spine:t14 
surface Spine neighbors t14 PSD:t55 
surface PSD neighbors t55 Spine:t14 
surface Spine neighbors t14 PSD:t65 
surface PSD neighbors t65 Spine:t14 
surface Spine neighbors t14 PSD:t69 
surface PSD neighbors t69 Spine:t14 
surface Spine neighbors t14 PSD:t70 
surface PSD neighbors t70 Spine:t14 
surface Spine neighbors t14 PSD:t71 
surface PSD neighbors t71 Spine:t14 
surface Spine neighbors t14 PSD:t72 
surface PSD neighbors t72 Spine:t14 
surface Spine neighbors t14 PSD:t73 
surface PSD neighbors t73 Spine:t14 
surface Spine neighbors t14 PSD:t74 
surface PSD neighbors t74 Spine:t14 
surface Spine neighbors t14 PSD:t75 
surface PSD neighbors t75 Spine:t14 
surface Spine neighbors t14 PSD:t76 
surface PSD neighbors t76 Spine:t14 
surface Spine neighbors t14 PSD:t77 
surface PSD neighbors t77 Spine:t14 
surface Spine neighbors t14 PSD:t78 
surface PSD neighbors t78 Spine:t14 
surface Spine neighbors t14 PSD:t79 
surface PSD neighbors t79 Spine:t14 
surface Spine neighbors t14 PSD:t80 
surface PSD neighbors t80 Spine:t14 
surface Spine neighbors t14 PSD:t81 
surface PSD neighbors t81 Spine:t14 
surface Spine neighbors t14 PSD:t82 
surface PSD neighbors t82 Spine:t14 
surface Spine neighbors t14 PSD:t83 
surface PSD neighbors t83 Spine:t14 
surface Spine neighbors t14 PSD:t84 
surface PSD neighbors t84 Spine:t14 
surface Spine neighbors t14 PSD:t85 
surface PSD neighbors t85 Spine:t14 
surface Spine neighbors t14 PSD:t86 
surface PSD neighbors t86 Spine:t14 
surface Spine neighbors t14 PSD:t87 
surface PSD neighbors t87 Spine:t14 
surface Spine neighbors t14 PSD:t88 
surface PSD neighbors t88 Spine:t14 
surface Spine neighbors t14 PSD:t89 
surface PSD neighbors t89 Spine:t14 
surface Spine neighbors t14 PSD:t90 
surface PSD neighbors t90 Spine:t14 
surface Spine neighbors t14 PSD:t91 
surface PSD neighbors t91 Spine:t14 
surface Spine neighbors t14 PSD:t92 
surface PSD neighbors t92 Spine:t14 
surface Spine neighbors t14 PSD:t95 
surface PSD neighbors t95 Spine:t14 
surface Spine neighbors t14 PSD:t96 
surface PSD neighbors t96 Spine:t14 
surface Spine neighbors t14 PSD:t97 
surface PSD neighbors t97 Spine:t14 
surface Spine neighbors t14 PSD:t98 
surface PSD neighbors t98 Spine:t14 
surface Spine neighbors t15 PSD:t3 
surface PSD neighbors t3 Spine:t15 
surface Spine neighbors t15 PSD:t32 
surface PSD neighbors t32 Spine:t15 
surface Spine neighbors t15 PSD:t65 
surface PSD neighbors t65 Spine:t15 
surface Spine neighbors t15 PSD:t83 
surface PSD neighbors t83 Spine:t15 
surface Spine neighbors t15 PSD:t89 
surface PSD neighbors t89 Spine:t15 
surface Spine neighbors t15 PSD:t90 
surface PSD neighbors t90 Spine:t15 
surface Spine neighbors t15 PSD:t91 
surface PSD neighbors t91 Spine:t15 
surface Spine neighbors t15 PSD:t96 
surface PSD neighbors t96 Spine:t15 
surface Spine neighbors t15 PSD:t97 
surface PSD neighbors t97 Spine:t15 
surface Spine neighbors t15 PSD:t98 
surface PSD neighbors t98 Spine:t15 
surface Spine neighbors t16 PSD:t0 
surface PSD neighbors t0 Spine:t16 
surface Spine neighbors t16 PSD:t1 
surface PSD neighbors t1 Spine:t16 
surface Spine neighbors t16 PSD:t2 
surface PSD neighbors t2 Spine:t16 
surface Spine neighbors t16 PSD:t3 
surface PSD neighbors t3 Spine:t16 
surface Spine neighbors t16 PSD:t4 
surface PSD neighbors t4 Spine:t16 
surface Spine neighbors t16 PSD:t5 
surface PSD neighbors t5 Spine:t16 
surface Spine neighbors t16 PSD:t6 
surface PSD neighbors t6 Spine:t16 
surface Spine neighbors t16 PSD:t7 
surface PSD neighbors t7 Spine:t16 
surface Spine neighbors t16 PSD:t8 
surface PSD neighbors t8 Spine:t16 
surface Spine neighbors t16 PSD:t9 
surface PSD neighbors t9 Spine:t16 
surface Spine neighbors t16 PSD:t10 
surface PSD neighbors t10 Spine:t16 
surface Spine neighbors t16 PSD:t11 
surface PSD neighbors t11 Spine:t16 
surface Spine neighbors t16 PSD:t12 
surface PSD neighbors t12 Spine:t16 
surface Spine neighbors t16 PSD:t13 
surface PSD neighbors t13 Spine:t16 
surface Spine neighbors t16 PSD:t14 
surface PSD neighbors t14 Spine:t16 
surface Spine neighbors t16 PSD:t15 
surface PSD neighbors t15 Spine:t16 
surface Spine neighbors t16 PSD:t16 
surface PSD neighbors t16 Spine:t16 
surface Spine neighbors t16 PSD:t17 
surface PSD neighbors t17 Spine:t16 
surface Spine neighbors t16 PSD:t18 
surface PSD neighbors t18 Spine:t16 
surface Spine neighbors t16 PSD:t19 
surface PSD neighbors t19 Spine:t16 
surface Spine neighbors t16 PSD:t20 
surface PSD neighbors t20 Spine:t16 
surface Spine neighbors t16 PSD:t21 
surface PSD neighbors t21 Spine:t16 
surface Spine neighbors t16 PSD:t22 
surface PSD neighbors t22 Spine:t16 
surface Spine neighbors t16 PSD:t23 
surface PSD neighbors t23 Spine:t16 
surface Spine neighbors t16 PSD:t24 
surface PSD neighbors t24 Spine:t16 
surface Spine neighbors t16 PSD:t25 
surface PSD neighbors t25 Spine:t16 
surface Spine neighbors t16 PSD:t26 
surface PSD neighbors t26 Spine:t16 
surface Spine neighbors t16 PSD:t27 
surface PSD neighbors t27 Spine:t16 
surface Spine neighbors t16 PSD:t28 
surface PSD neighbors t28 Spine:t16 
surface Spine neighbors t16 PSD:t29 
surface PSD neighbors t29 Spine:t16 
surface Spine neighbors t16 PSD:t30 
surface PSD neighbors t30 Spine:t16 
surface Spine neighbors t16 PSD:t31 
surface PSD neighbors t31 Spine:t16 
surface Spine neighbors t16 PSD:t32 
surface PSD neighbors t32 Spine:t16 
surface Spine neighbors t16 PSD:t33 
surface PSD neighbors t33 Spine:t16 
surface Spine neighbors t16 PSD:t34 
surface PSD neighbors t34 Spine:t16 
surface Spine neighbors t16 PSD:t35 
surface PSD neighbors t35 Spine:t16 
surface Spine neighbors t16 PSD:t36 
surface PSD neighbors t36 Spine:t16 
surface Spine neighbors t16 PSD:t37 
surface PSD neighbors t37 Spine:t16 
surface Spine neighbors t16 PSD:t38 
surface PSD neighbors t38 Spine:t16 
surface Spine neighbors t16 PSD:t39 
surface PSD neighbors t39 Spine:t16 
surface Spine neighbors t16 PSD:t40 
surface PSD neighbors t40 Spine:t16 
surface Spine neighbors t16 PSD:t41 
surface PSD neighbors t41 Spine:t16 
surface Spine neighbors t16 PSD:t42 
surface PSD neighbors t42 Spine:t16 
surface Spine neighbors t16 PSD:t43 
surface PSD neighbors t43 Spine:t16 
surface Spine neighbors t16 PSD:t44 
surface PSD neighbors t44 Spine:t16 
surface Spine neighbors t16 PSD:t45 
surface PSD neighbors t45 Spine:t16 
surface Spine neighbors t16 PSD:t46 
surface PSD neighbors t46 Spine:t16 
surface Spine neighbors t16 PSD:t47 
surface PSD neighbors t47 Spine:t16 
surface Spine neighbors t16 PSD:t48 
surface PSD neighbors t48 Spine:t16 
surface Spine neighbors t16 PSD:t49 
surface PSD neighbors t49 Spine:t16 
surface Spine neighbors t16 PSD:t50 
surface PSD neighbors t50 Spine:t16 
surface Spine neighbors t16 PSD:t51 
surface PSD neighbors t51 Spine:t16 
surface Spine neighbors t16 PSD:t52 
surface PSD neighbors t52 Spine:t16 
surface Spine neighbors t16 PSD:t53 
surface PSD neighbors t53 Spine:t16 
surface Spine neighbors t16 PSD:t54 
surface PSD neighbors t54 Spine:t16 
surface Spine neighbors t16 PSD:t55 
surface PSD neighbors t55 Spine:t16 
surface Spine neighbors t16 PSD:t56 
surface PSD neighbors t56 Spine:t16 
surface Spine neighbors t16 PSD:t57 
surface PSD neighbors t57 Spine:t16 
surface Spine neighbors t16 PSD:t58 
surface PSD neighbors t58 Spine:t16 
surface Spine neighbors t16 PSD:t59 
surface PSD neighbors t59 Spine:t16 
surface Spine neighbors t16 PSD:t60 
surface PSD neighbors t60 Spine:t16 
surface Spine neighbors t16 PSD:t61 
surface PSD neighbors t61 Spine:t16 
surface Spine neighbors t16 PSD:t62 
surface PSD neighbors t62 Spine:t16 
surface Spine neighbors t16 PSD:t63 
surface PSD neighbors t63 Spine:t16 
surface Spine neighbors t16 PSD:t64 
surface PSD neighbors t64 Spine:t16 
surface Spine neighbors t16 PSD:t65 
surface PSD neighbors t65 Spine:t16 
surface Spine neighbors t16 PSD:t66 
surface PSD neighbors t66 Spine:t16 
surface Spine neighbors t16 PSD:t67 
surface PSD neighbors t67 Spine:t16 
surface Spine neighbors t16 PSD:t68 
surface PSD neighbors t68 Spine:t16 
surface Spine neighbors t16 PSD:t69 
surface PSD neighbors t69 Spine:t16 
surface Spine neighbors t16 PSD:t70 
surface PSD neighbors t70 Spine:t16 
surface Spine neighbors t16 PSD:t71 
surface PSD neighbors t71 Spine:t16 
surface Spine neighbors t16 PSD:t72 
surface PSD neighbors t72 Spine:t16 
surface Spine neighbors t16 PSD:t73 
surface PSD neighbors t73 Spine:t16 
surface Spine neighbors t16 PSD:t74 
surface PSD neighbors t74 Spine:t16 
surface Spine neighbors t16 PSD:t75 
surface PSD neighbors t75 Spine:t16 
surface Spine neighbors t16 PSD:t76 
surface PSD neighbors t76 Spine:t16 
surface Spine neighbors t16 PSD:t77 
surface PSD neighbors t77 Spine:t16 
surface Spine neighbors t16 PSD:t78 
surface PSD neighbors t78 Spine:t16 
surface Spine neighbors t16 PSD:t79 
surface PSD neighbors t79 Spine:t16 
surface Spine neighbors t16 PSD:t80 
surface PSD neighbors t80 Spine:t16 
surface Spine neighbors t16 PSD:t81 
surface PSD neighbors t81 Spine:t16 
surface Spine neighbors t16 PSD:t82 
surface PSD neighbors t82 Spine:t16 
surface Spine neighbors t16 PSD:t83 
surface PSD neighbors t83 Spine:t16 
surface Spine neighbors t16 PSD:t84 
surface PSD neighbors t84 Spine:t16 
surface Spine neighbors t16 PSD:t85 
surface PSD neighbors t85 Spine:t16 
surface Spine neighbors t16 PSD:t86 
surface PSD neighbors t86 Spine:t16 
surface Spine neighbors t16 PSD:t87 
surface PSD neighbors t87 Spine:t16 
surface Spine neighbors t16 PSD:t88 
surface PSD neighbors t88 Spine:t16 
surface Spine neighbors t16 PSD:t89 
surface PSD neighbors t89 Spine:t16 
surface Spine neighbors t16 PSD:t90 
surface PSD neighbors t90 Spine:t16 
surface Spine neighbors t16 PSD:t91 
surface PSD neighbors t91 Spine:t16 
surface Spine neighbors t16 PSD:t92 
surface PSD neighbors t92 Spine:t16 
surface Spine neighbors t16 PSD:t93 
surface PSD neighbors t93 Spine:t16 
surface Spine neighbors t16 PSD:t94 
surface PSD neighbors t94 Spine:t16 
surface Spine neighbors t16 PSD:t95 
surface PSD neighbors t95 Spine:t16 
surface Spine neighbors t16 PSD:t96 
surface PSD neighbors t96 Spine:t16 
surface Spine neighbors t16 PSD:t97 
surface PSD neighbors t97 Spine:t16 
surface Spine neighbors t16 PSD:t98 
surface PSD neighbors t98 Spine:t16 
surface Spine neighbors t16 PSD:t99 
surface PSD neighbors t99 Spine:t16 
surface Spine neighbors t16 PSD:t100 
surface PSD neighbors t100 Spine:t16 
surface Spine neighbors t16 PSD:t101 
surface PSD neighbors t101 Spine:t16 
surface Spine neighbors t18 PSD:t3 
surface PSD neighbors t3 Spine:t18 
surface Spine neighbors t18 PSD:t32 
surface PSD neighbors t32 Spine:t18 
surface Spine neighbors t18 PSD:t65 
surface PSD neighbors t65 Spine:t18 
surface Spine neighbors t18 PSD:t89 
surface PSD neighbors t89 Spine:t18 
surface Spine neighbors t18 PSD:t96 
surface PSD neighbors t96 Spine:t18 
surface Spine neighbors t18 PSD:t97 
surface PSD neighbors t97 Spine:t18 
surface Spine neighbors t19 PSD:t97 
surface PSD neighbors t97 Spine:t19 
surface Spine neighbors t23 PSD:t99 
surface PSD neighbors t99 Spine:t23 
surface Spine neighbors t27 PSD:t0 
surface PSD neighbors t0 Spine:t27 
surface Spine neighbors t27 PSD:t1 
surface PSD neighbors t1 Spine:t27 
surface Spine neighbors t27 PSD:t2 
surface PSD neighbors t2 Spine:t27 
surface Spine neighbors t27 PSD:t3 
surface PSD neighbors t3 Spine:t27 
surface Spine neighbors t27 PSD:t4 
surface PSD neighbors t4 Spine:t27 
surface Spine neighbors t27 PSD:t5 
surface PSD neighbors t5 Spine:t27 
surface Spine neighbors t27 PSD:t6 
surface PSD neighbors t6 Spine:t27 
surface Spine neighbors t27 PSD:t7 
surface PSD neighbors t7 Spine:t27 
surface Spine neighbors t27 PSD:t8 
surface PSD neighbors t8 Spine:t27 
surface Spine neighbors t27 PSD:t9 
surface PSD neighbors t9 Spine:t27 
surface Spine neighbors t27 PSD:t12 
surface PSD neighbors t12 Spine:t27 
surface Spine neighbors t27 PSD:t14 
surface PSD neighbors t14 Spine:t27 
surface Spine neighbors t27 PSD:t15 
surface PSD neighbors t15 Spine:t27 
surface Spine neighbors t27 PSD:t16 
surface PSD neighbors t16 Spine:t27 
surface Spine neighbors t27 PSD:t18 
surface PSD neighbors t18 Spine:t27 
surface Spine neighbors t27 PSD:t19 
surface PSD neighbors t19 Spine:t27 
surface Spine neighbors t27 PSD:t20 
surface PSD neighbors t20 Spine:t27 
surface Spine neighbors t27 PSD:t21 
surface PSD neighbors t21 Spine:t27 
surface Spine neighbors t27 PSD:t22 
surface PSD neighbors t22 Spine:t27 
surface Spine neighbors t27 PSD:t99 
surface PSD neighbors t99 Spine:t27 
surface Spine neighbors t27 PSD:t100 
surface PSD neighbors t100 Spine:t27 
surface Spine neighbors t30 PSD:t0 
surface PSD neighbors t0 Spine:t30 
surface Spine neighbors t30 PSD:t1 
surface PSD neighbors t1 Spine:t30 
surface Spine neighbors t30 PSD:t2 
surface PSD neighbors t2 Spine:t30 
surface Spine neighbors t30 PSD:t5 
surface PSD neighbors t5 Spine:t30 
surface Spine neighbors t30 PSD:t6 
surface PSD neighbors t6 Spine:t30 
surface Spine neighbors t30 PSD:t7 
surface PSD neighbors t7 Spine:t30 
surface Spine neighbors t30 PSD:t8 
surface PSD neighbors t8 Spine:t30 
surface Spine neighbors t30 PSD:t9 
surface PSD neighbors t9 Spine:t30 
surface Spine neighbors t30 PSD:t12 
surface PSD neighbors t12 Spine:t30 
surface Spine neighbors t30 PSD:t14 
surface PSD neighbors t14 Spine:t30 
surface Spine neighbors t30 PSD:t15 
surface PSD neighbors t15 Spine:t30 
surface Spine neighbors t30 PSD:t16 
surface PSD neighbors t16 Spine:t30 
surface Spine neighbors t30 PSD:t18 
surface PSD neighbors t18 Spine:t30 
surface Spine neighbors t30 PSD:t19 
surface PSD neighbors t19 Spine:t30 
surface Spine neighbors t30 PSD:t20 
surface PSD neighbors t20 Spine:t30 
surface Spine neighbors t30 PSD:t21 
surface PSD neighbors t21 Spine:t30 
surface Spine neighbors t30 PSD:t22 
surface PSD neighbors t22 Spine:t30 
surface Spine neighbors t31 PSD:t0 
surface PSD neighbors t0 Spine:t31 
surface Spine neighbors t31 PSD:t1 
surface PSD neighbors t1 Spine:t31 
surface Spine neighbors t31 PSD:t2 
surface PSD neighbors t2 Spine:t31 
surface Spine neighbors t31 PSD:t5 
surface PSD neighbors t5 Spine:t31 
surface Spine neighbors t31 PSD:t6 
surface PSD neighbors t6 Spine:t31 
surface Spine neighbors t31 PSD:t7 
surface PSD neighbors t7 Spine:t31 
surface Spine neighbors t31 PSD:t8 
surface PSD neighbors t8 Spine:t31 
surface Spine neighbors t31 PSD:t9 
surface PSD neighbors t9 Spine:t31 
surface Spine neighbors t31 PSD:t12 
surface PSD neighbors t12 Spine:t31 
surface Spine neighbors t31 PSD:t13 
surface PSD neighbors t13 Spine:t31 
surface Spine neighbors t31 PSD:t14 
surface PSD neighbors t14 Spine:t31 
surface Spine neighbors t31 PSD:t15 
surface PSD neighbors t15 Spine:t31 
surface Spine neighbors t31 PSD:t16 
surface PSD neighbors t16 Spine:t31 
surface Spine neighbors t31 PSD:t17 
surface PSD neighbors t17 Spine:t31 
surface Spine neighbors t31 PSD:t18 
surface PSD neighbors t18 Spine:t31 
surface Spine neighbors t31 PSD:t19 
surface PSD neighbors t19 Spine:t31 
surface Spine neighbors t31 PSD:t20 
surface PSD neighbors t20 Spine:t31 
surface Spine neighbors t31 PSD:t21 
surface PSD neighbors t21 Spine:t31 
surface Spine neighbors t31 PSD:t22 
surface PSD neighbors t22 Spine:t31 
surface Spine neighbors t31 PSD:t24 
surface PSD neighbors t24 Spine:t31 
surface Spine neighbors t31 PSD:t25 
surface PSD neighbors t25 Spine:t31 
surface Spine neighbors t31 PSD:t26 
surface PSD neighbors t26 Spine:t31 
surface Spine neighbors t31 PSD:t27 
surface PSD neighbors t27 Spine:t31 
surface Spine neighbors t31 PSD:t29 
surface PSD neighbors t29 Spine:t31 
surface Spine neighbors t31 PSD:t30 
surface PSD neighbors t30 Spine:t31 
surface Spine neighbors t31 PSD:t31 
surface PSD neighbors t31 Spine:t31 
surface Spine neighbors t31 PSD:t33 
surface PSD neighbors t33 Spine:t31 
surface Spine neighbors t31 PSD:t35 
surface PSD neighbors t35 Spine:t31 
surface Spine neighbors t31 PSD:t36 
surface PSD neighbors t36 Spine:t31 
surface Spine neighbors t31 PSD:t37 
surface PSD neighbors t37 Spine:t31 
surface Spine neighbors t31 PSD:t39 
surface PSD neighbors t39 Spine:t31 
surface Spine neighbors t31 PSD:t40 
surface PSD neighbors t40 Spine:t31 
surface Spine neighbors t31 PSD:t41 
surface PSD neighbors t41 Spine:t31 
surface Spine neighbors t31 PSD:t42 
surface PSD neighbors t42 Spine:t31 
surface Spine neighbors t31 PSD:t93 
surface PSD neighbors t93 Spine:t31 
surface Spine neighbors t31 PSD:t101 
surface PSD neighbors t101 Spine:t31 
surface Spine neighbors t34 PSD:t13 
surface PSD neighbors t13 Spine:t34 
surface Spine neighbors t34 PSD:t17 
surface PSD neighbors t17 Spine:t34 
surface Spine neighbors t34 PSD:t24 
surface PSD neighbors t24 Spine:t34 
surface Spine neighbors t34 PSD:t25 
surface PSD neighbors t25 Spine:t34 
surface Spine neighbors t34 PSD:t26 
surface PSD neighbors t26 Spine:t34 
surface Spine neighbors t34 PSD:t29 
surface PSD neighbors t29 Spine:t34 
surface Spine neighbors t34 PSD:t30 
surface PSD neighbors t30 Spine:t34 
surface Spine neighbors t34 PSD:t31 
surface PSD neighbors t31 Spine:t34 
surface Spine neighbors t34 PSD:t33 
surface PSD neighbors t33 Spine:t34 
surface Spine neighbors t34 PSD:t35 
surface PSD neighbors t35 Spine:t34 
surface Spine neighbors t34 PSD:t36 
surface PSD neighbors t36 Spine:t34 
surface Spine neighbors t34 PSD:t37 
surface PSD neighbors t37 Spine:t34 
surface Spine neighbors t34 PSD:t39 
surface PSD neighbors t39 Spine:t34 
surface Spine neighbors t34 PSD:t40 
surface PSD neighbors t40 Spine:t34 
surface Spine neighbors t34 PSD:t41 
surface PSD neighbors t41 Spine:t34 
surface Spine neighbors t34 PSD:t42 
surface PSD neighbors t42 Spine:t34 
surface Spine neighbors t35 PSD:t10 
surface PSD neighbors t10 Spine:t35 
surface Spine neighbors t35 PSD:t11 
surface PSD neighbors t11 Spine:t35 
surface Spine neighbors t35 PSD:t13 
surface PSD neighbors t13 Spine:t35 
surface Spine neighbors t35 PSD:t17 
surface PSD neighbors t17 Spine:t35 
surface Spine neighbors t35 PSD:t24 
surface PSD neighbors t24 Spine:t35 
surface Spine neighbors t35 PSD:t25 
surface PSD neighbors t25 Spine:t35 
surface Spine neighbors t35 PSD:t26 
surface PSD neighbors t26 Spine:t35 
surface Spine neighbors t35 PSD:t29 
surface PSD neighbors t29 Spine:t35 
surface Spine neighbors t35 PSD:t30 
surface PSD neighbors t30 Spine:t35 
surface Spine neighbors t35 PSD:t31 
surface PSD neighbors t31 Spine:t35 
surface Spine neighbors t35 PSD:t33 
surface PSD neighbors t33 Spine:t35 
surface Spine neighbors t35 PSD:t35 
surface PSD neighbors t35 Spine:t35 
surface Spine neighbors t35 PSD:t36 
surface PSD neighbors t36 Spine:t35 
surface Spine neighbors t35 PSD:t37 
surface PSD neighbors t37 Spine:t35 
surface Spine neighbors t35 PSD:t39 
surface PSD neighbors t39 Spine:t35 
surface Spine neighbors t35 PSD:t40 
surface PSD neighbors t40 Spine:t35 
surface Spine neighbors t35 PSD:t41 
surface PSD neighbors t41 Spine:t35 
surface Spine neighbors t35 PSD:t42 
surface PSD neighbors t42 Spine:t35 
surface Spine neighbors t35 PSD:t43 
surface PSD neighbors t43 Spine:t35 
surface Spine neighbors t35 PSD:t44 
surface PSD neighbors t44 Spine:t35 
surface Spine neighbors t35 PSD:t46 
surface PSD neighbors t46 Spine:t35 
surface Spine neighbors t35 PSD:t47 
surface PSD neighbors t47 Spine:t35 
surface Spine neighbors t35 PSD:t48 
surface PSD neighbors t48 Spine:t35 
surface Spine neighbors t35 PSD:t49 
surface PSD neighbors t49 Spine:t35 
surface Spine neighbors t35 PSD:t50 
surface PSD neighbors t50 Spine:t35 
surface Spine neighbors t35 PSD:t52 
surface PSD neighbors t52 Spine:t35 
surface Spine neighbors t35 PSD:t53 
surface PSD neighbors t53 Spine:t35 
surface Spine neighbors t35 PSD:t54 
surface PSD neighbors t54 Spine:t35 
surface Spine neighbors t35 PSD:t55 
surface PSD neighbors t55 Spine:t35 
surface Spine neighbors t35 PSD:t56 
surface PSD neighbors t56 Spine:t35 
surface Spine neighbors t35 PSD:t57 
surface PSD neighbors t57 Spine:t35 
surface Spine neighbors t35 PSD:t60 
surface PSD neighbors t60 Spine:t35 
surface Spine neighbors t35 PSD:t101 
surface PSD neighbors t101 Spine:t35 
surface Spine neighbors t36 PSD:t0 
surface PSD neighbors t0 Spine:t36 
surface Spine neighbors t36 PSD:t4 
surface PSD neighbors t4 Spine:t36 
surface Spine neighbors t37 PSD:t0 
surface PSD neighbors t0 Spine:t37 
surface Spine neighbors t37 PSD:t4 
surface PSD neighbors t4 Spine:t37 
surface Spine neighbors t38 PSD:t4 
surface PSD neighbors t4 Spine:t38 
surface Spine neighbors t38 PSD:t10 
surface PSD neighbors t10 Spine:t38 
surface Spine neighbors t38 PSD:t11 
surface PSD neighbors t11 Spine:t38 
surface Spine neighbors t38 PSD:t20 
surface PSD neighbors t20 Spine:t38 
surface Spine neighbors t38 PSD:t43 
surface PSD neighbors t43 Spine:t38 
surface Spine neighbors t38 PSD:t44 
surface PSD neighbors t44 Spine:t38 
surface Spine neighbors t38 PSD:t46 
surface PSD neighbors t46 Spine:t38 
surface Spine neighbors t38 PSD:t47 
surface PSD neighbors t47 Spine:t38 
surface Spine neighbors t38 PSD:t48 
surface PSD neighbors t48 Spine:t38 
surface Spine neighbors t38 PSD:t49 
surface PSD neighbors t49 Spine:t38 
surface Spine neighbors t38 PSD:t50 
surface PSD neighbors t50 Spine:t38 
surface Spine neighbors t38 PSD:t52 
surface PSD neighbors t52 Spine:t38 
surface Spine neighbors t38 PSD:t53 
surface PSD neighbors t53 Spine:t38 
surface Spine neighbors t38 PSD:t54 
surface PSD neighbors t54 Spine:t38 
surface Spine neighbors t38 PSD:t55 
surface PSD neighbors t55 Spine:t38 
surface Spine neighbors t38 PSD:t56 
surface PSD neighbors t56 Spine:t38 
surface Spine neighbors t38 PSD:t57 
surface PSD neighbors t57 Spine:t38 
surface Spine neighbors t38 PSD:t60 
surface PSD neighbors t60 Spine:t38 
surface Spine neighbors t39 PSD:t4 
surface PSD neighbors t4 Spine:t39 
surface Spine neighbors t39 PSD:t10 
surface PSD neighbors t10 Spine:t39 
surface Spine neighbors t39 PSD:t11 
surface PSD neighbors t11 Spine:t39 
surface Spine neighbors t39 PSD:t20 
surface PSD neighbors t20 Spine:t39 
surface Spine neighbors t39 PSD:t23 
surface PSD neighbors t23 Spine:t39 
surface Spine neighbors t39 PSD:t43 
surface PSD neighbors t43 Spine:t39 
surface Spine neighbors t39 PSD:t44 
surface PSD neighbors t44 Spine:t39 
surface Spine neighbors t39 PSD:t45 
surface PSD neighbors t45 Spine:t39 
surface Spine neighbors t39 PSD:t46 
surface PSD neighbors t46 Spine:t39 
surface Spine neighbors t39 PSD:t47 
surface PSD neighbors t47 Spine:t39 
surface Spine neighbors t39 PSD:t48 
surface PSD neighbors t48 Spine:t39 
surface Spine neighbors t39 PSD:t49 
surface PSD neighbors t49 Spine:t39 
surface Spine neighbors t39 PSD:t50 
surface PSD neighbors t50 Spine:t39 
surface Spine neighbors t39 PSD:t52 
surface PSD neighbors t52 Spine:t39 
surface Spine neighbors t39 PSD:t53 
surface PSD neighbors t53 Spine:t39 
surface Spine neighbors t39 PSD:t54 
surface PSD neighbors t54 Spine:t39 
surface Spine neighbors t39 PSD:t55 
surface PSD neighbors t55 Spine:t39 
surface Spine neighbors t39 PSD:t56 
surface PSD neighbors t56 Spine:t39 
surface Spine neighbors t39 PSD:t57 
surface PSD neighbors t57 Spine:t39 
surface Spine neighbors t39 PSD:t58 
surface PSD neighbors t58 Spine:t39 
surface Spine neighbors t39 PSD:t59 
surface PSD neighbors t59 Spine:t39 
surface Spine neighbors t39 PSD:t60 
surface PSD neighbors t60 Spine:t39 
surface Spine neighbors t39 PSD:t61 
surface PSD neighbors t61 Spine:t39 
surface Spine neighbors t39 PSD:t62 
surface PSD neighbors t62 Spine:t39 
surface Spine neighbors t39 PSD:t63 
surface PSD neighbors t63 Spine:t39 
surface Spine neighbors t39 PSD:t64 
surface PSD neighbors t64 Spine:t39 
surface Spine neighbors t39 PSD:t66 
surface PSD neighbors t66 Spine:t39 
surface Spine neighbors t39 PSD:t67 
surface PSD neighbors t67 Spine:t39 
surface Spine neighbors t39 PSD:t68 
surface PSD neighbors t68 Spine:t39 
surface Spine neighbors t39 PSD:t69 
surface PSD neighbors t69 Spine:t39 
surface Spine neighbors t39 PSD:t70 
surface PSD neighbors t70 Spine:t39 
surface Spine neighbors t40 PSD:t5 
surface PSD neighbors t5 Spine:t40 
surface Spine neighbors t40 PSD:t9 
surface PSD neighbors t9 Spine:t40 
surface Spine neighbors t41 PSD:t5 
surface PSD neighbors t5 Spine:t41 
surface Spine neighbors t41 PSD:t6 
surface PSD neighbors t6 Spine:t41 
surface Spine neighbors t41 PSD:t7 
surface PSD neighbors t7 Spine:t41 
surface Spine neighbors t41 PSD:t9 
surface PSD neighbors t9 Spine:t41 
surface Spine neighbors t42 PSD:t45 
surface PSD neighbors t45 Spine:t42 
surface Spine neighbors t42 PSD:t58 
surface PSD neighbors t58 Spine:t42 
surface Spine neighbors t42 PSD:t61 
surface PSD neighbors t61 Spine:t42 
surface Spine neighbors t42 PSD:t62 
surface PSD neighbors t62 Spine:t42 
surface Spine neighbors t42 PSD:t63 
surface PSD neighbors t63 Spine:t42 
surface Spine neighbors t42 PSD:t64 
surface PSD neighbors t64 Spine:t42 
surface Spine neighbors t42 PSD:t66 
surface PSD neighbors t66 Spine:t42 
surface Spine neighbors t42 PSD:t67 
surface PSD neighbors t67 Spine:t42 
surface Spine neighbors t42 PSD:t68 
surface PSD neighbors t68 Spine:t42 
surface Spine neighbors t42 PSD:t70 
surface PSD neighbors t70 Spine:t42 
surface Spine neighbors t43 PSD:t28 
surface PSD neighbors t28 Spine:t43 
surface Spine neighbors t43 PSD:t34 
surface PSD neighbors t34 Spine:t43 
surface Spine neighbors t43 PSD:t45 
surface PSD neighbors t45 Spine:t43 
surface Spine neighbors t43 PSD:t58 
surface PSD neighbors t58 Spine:t43 
surface Spine neighbors t43 PSD:t59 
surface PSD neighbors t59 Spine:t43 
surface Spine neighbors t43 PSD:t61 
surface PSD neighbors t61 Spine:t43 
surface Spine neighbors t43 PSD:t62 
surface PSD neighbors t62 Spine:t43 
surface Spine neighbors t43 PSD:t63 
surface PSD neighbors t63 Spine:t43 
surface Spine neighbors t43 PSD:t64 
surface PSD neighbors t64 Spine:t43 
surface Spine neighbors t43 PSD:t66 
surface PSD neighbors t66 Spine:t43 
surface Spine neighbors t43 PSD:t67 
surface PSD neighbors t67 Spine:t43 
surface Spine neighbors t43 PSD:t68 
surface PSD neighbors t68 Spine:t43 
surface Spine neighbors t43 PSD:t69 
surface PSD neighbors t69 Spine:t43 
surface Spine neighbors t43 PSD:t70 
surface PSD neighbors t70 Spine:t43 
surface Spine neighbors t43 PSD:t71 
surface PSD neighbors t71 Spine:t43 
surface Spine neighbors t43 PSD:t72 
surface PSD neighbors t72 Spine:t43 
surface Spine neighbors t43 PSD:t73 
surface PSD neighbors t73 Spine:t43 
surface Spine neighbors t43 PSD:t74 
surface PSD neighbors t74 Spine:t43 
surface Spine neighbors t43 PSD:t75 
surface PSD neighbors t75 Spine:t43 
surface Spine neighbors t43 PSD:t76 
surface PSD neighbors t76 Spine:t43 
surface Spine neighbors t43 PSD:t78 
surface PSD neighbors t78 Spine:t43 
surface Spine neighbors t43 PSD:t79 
surface PSD neighbors t79 Spine:t43 
surface Spine neighbors t43 PSD:t80 
surface PSD neighbors t80 Spine:t43 
surface Spine neighbors t43 PSD:t81 
surface PSD neighbors t81 Spine:t43 
surface Spine neighbors t43 PSD:t82 
surface PSD neighbors t82 Spine:t43 
surface Spine neighbors t43 PSD:t83 
surface PSD neighbors t83 Spine:t43 
surface Spine neighbors t43 PSD:t84 
surface PSD neighbors t84 Spine:t43 
surface Spine neighbors t43 PSD:t85 
surface PSD neighbors t85 Spine:t43 
surface Spine neighbors t43 PSD:t86 
surface PSD neighbors t86 Spine:t43 
surface Spine neighbors t43 PSD:t87 
surface PSD neighbors t87 Spine:t43 
surface Spine neighbors t43 PSD:t88 
surface PSD neighbors t88 Spine:t43 
surface Spine neighbors t43 PSD:t90 
surface PSD neighbors t90 Spine:t43 
surface Spine neighbors t43 PSD:t91 
surface PSD neighbors t91 Spine:t43 
surface Spine neighbors t43 PSD:t92 
surface PSD neighbors t92 Spine:t43 
surface Spine neighbors t43 PSD:t94 
surface PSD neighbors t94 Spine:t43 
surface Spine neighbors t43 PSD:t95 
surface PSD neighbors t95 Spine:t43 
surface Spine neighbors t43 PSD:t96 
surface PSD neighbors t96 Spine:t43 
surface Spine neighbors t43 PSD:t97 
surface PSD neighbors t97 Spine:t43 
surface Spine neighbors t44 PSD:t5 
surface PSD neighbors t5 Spine:t44 
surface Spine neighbors t44 PSD:t6 
surface PSD neighbors t6 Spine:t44 
surface Spine neighbors t44 PSD:t7 
surface PSD neighbors t7 Spine:t44 
surface Spine neighbors t44 PSD:t14 
surface PSD neighbors t14 Spine:t44 
surface Spine neighbors t45 PSD:t6 
surface PSD neighbors t6 Spine:t45 
surface Spine neighbors t45 PSD:t14 
surface PSD neighbors t14 Spine:t45 
surface Spine neighbors t46 PSD:t72 
surface PSD neighbors t72 Spine:t46 
surface Spine neighbors t46 PSD:t78 
surface PSD neighbors t78 Spine:t46 
surface Spine neighbors t46 PSD:t79 
surface PSD neighbors t79 Spine:t46 
surface Spine neighbors t46 PSD:t80 
surface PSD neighbors t80 Spine:t46 
surface Spine neighbors t46 PSD:t81 
surface PSD neighbors t81 Spine:t46 
surface Spine neighbors t46 PSD:t82 
surface PSD neighbors t82 Spine:t46 
surface Spine neighbors t46 PSD:t83 
surface PSD neighbors t83 Spine:t46 
surface Spine neighbors t46 PSD:t84 
surface PSD neighbors t84 Spine:t46 
surface Spine neighbors t46 PSD:t85 
surface PSD neighbors t85 Spine:t46 
surface Spine neighbors t46 PSD:t86 
surface PSD neighbors t86 Spine:t46 
surface Spine neighbors t46 PSD:t88 
surface PSD neighbors t88 Spine:t46 
surface Spine neighbors t46 PSD:t90 
surface PSD neighbors t90 Spine:t46 
surface Spine neighbors t46 PSD:t91 
surface PSD neighbors t91 Spine:t46 
surface Spine neighbors t46 PSD:t92 
surface PSD neighbors t92 Spine:t46 
surface Spine neighbors t46 PSD:t95 
surface PSD neighbors t95 Spine:t46 
surface Spine neighbors t46 PSD:t96 
surface PSD neighbors t96 Spine:t46 
surface Spine neighbors t46 PSD:t97 
surface PSD neighbors t97 Spine:t46 
surface Spine neighbors t47 PSD:t72 
surface PSD neighbors t72 Spine:t47 
surface Spine neighbors t47 PSD:t73 
surface PSD neighbors t73 Spine:t47 
surface Spine neighbors t47 PSD:t75 
surface PSD neighbors t75 Spine:t47 
surface Spine neighbors t47 PSD:t76 
surface PSD neighbors t76 Spine:t47 
surface Spine neighbors t47 PSD:t77 
surface PSD neighbors t77 Spine:t47 
surface Spine neighbors t47 PSD:t78 
surface PSD neighbors t78 Spine:t47 
surface Spine neighbors t47 PSD:t79 
surface PSD neighbors t79 Spine:t47 
surface Spine neighbors t47 PSD:t80 
surface PSD neighbors t80 Spine:t47 
surface Spine neighbors t47 PSD:t81 
surface PSD neighbors t81 Spine:t47 
surface Spine neighbors t47 PSD:t82 
surface PSD neighbors t82 Spine:t47 
surface Spine neighbors t47 PSD:t83 
surface PSD neighbors t83 Spine:t47 
surface Spine neighbors t47 PSD:t84 
surface PSD neighbors t84 Spine:t47 
surface Spine neighbors t47 PSD:t85 
surface PSD neighbors t85 Spine:t47 
surface Spine neighbors t47 PSD:t86 
surface PSD neighbors t86 Spine:t47 
surface Spine neighbors t47 PSD:t88 
surface PSD neighbors t88 Spine:t47 
surface Spine neighbors t47 PSD:t90 
surface PSD neighbors t90 Spine:t47 
surface Spine neighbors t47 PSD:t91 
surface PSD neighbors t91 Spine:t47 
surface Spine neighbors t47 PSD:t92 
surface PSD neighbors t92 Spine:t47 
surface Spine neighbors t47 PSD:t93 
surface PSD neighbors t93 Spine:t47 
surface Spine neighbors t47 PSD:t94 
surface PSD neighbors t94 Spine:t47 
surface Spine neighbors t47 PSD:t95 
surface PSD neighbors t95 Spine:t47 
surface Spine neighbors t47 PSD:t96 
surface PSD neighbors t96 Spine:t47 
surface Spine neighbors t47 PSD:t97 
surface PSD neighbors t97 Spine:t47 
surface Spine neighbors t47 PSD:t98 
surface PSD neighbors t98 Spine:t47 
surface Spine neighbors t47 PSD:t99 
surface PSD neighbors t99 Spine:t47 
surface Spine neighbors t47 PSD:t100 
surface PSD neighbors t100 Spine:t47 
surface Spine neighbors t47 PSD:t101 
surface PSD neighbors t101 Spine:t47 
surface Spine neighbors t48 PSD:t18 
surface PSD neighbors t18 Spine:t48 
surface Spine neighbors t48 PSD:t19 
surface PSD neighbors t19 Spine:t48 
surface Spine neighbors t49 PSD:t18 
surface PSD neighbors t18 Spine:t49 
surface Spine neighbors t49 PSD:t19 
surface PSD neighbors t19 Spine:t49 
surface Spine neighbors t50 PSD:t73 
surface PSD neighbors t73 Spine:t50 
surface Spine neighbors t50 PSD:t77 
surface PSD neighbors t77 Spine:t50 
surface Spine neighbors t50 PSD:t93 
surface PSD neighbors t93 Spine:t50 
surface Spine neighbors t50 PSD:t94 
surface PSD neighbors t94 Spine:t50 
surface Spine neighbors t50 PSD:t95 
surface PSD neighbors t95 Spine:t50 
surface Spine neighbors t50 PSD:t98 
surface PSD neighbors t98 Spine:t50 
surface Spine neighbors t50 PSD:t99 
surface PSD neighbors t99 Spine:t50 
surface Spine neighbors t50 PSD:t100 
surface PSD neighbors t100 Spine:t50 
surface Spine neighbors t50 PSD:t101 
surface PSD neighbors t101 Spine:t50 
surface Spine neighbors t51 PSD:t32 
surface PSD neighbors t32 Spine:t51 
surface Spine neighbors t51 PSD:t38 
surface PSD neighbors t38 Spine:t51 
surface Spine neighbors t51 PSD:t65 
surface PSD neighbors t65 Spine:t51 
surface Spine neighbors t51 PSD:t73 
surface PSD neighbors t73 Spine:t51 
surface Spine neighbors t51 PSD:t75 
surface PSD neighbors t75 Spine:t51 
surface Spine neighbors t51 PSD:t77 
surface PSD neighbors t77 Spine:t51 
surface Spine neighbors t51 PSD:t89 
surface PSD neighbors t89 Spine:t51 
surface Spine neighbors t51 PSD:t93 
surface PSD neighbors t93 Spine:t51 
surface Spine neighbors t51 PSD:t94 
surface PSD neighbors t94 Spine:t51 
surface Spine neighbors t51 PSD:t95 
surface PSD neighbors t95 Spine:t51 
surface Spine neighbors t51 PSD:t98 
surface PSD neighbors t98 Spine:t51 
surface Spine neighbors t51 PSD:t99 
surface PSD neighbors t99 Spine:t51 
surface Spine neighbors t51 PSD:t100 
surface PSD neighbors t100 Spine:t51 
surface Spine neighbors t51 PSD:t101 
surface PSD neighbors t101 Spine:t51 
surface Spine neighbors t52 PSD:t2 
surface PSD neighbors t2 Spine:t52 
surface Spine neighbors t53 PSD:t2 
surface PSD neighbors t2 Spine:t53 
surface Spine neighbors t54 PSD:t3 
surface PSD neighbors t3 Spine:t54 
surface Spine neighbors t54 PSD:t32 
surface PSD neighbors t32 Spine:t54 
surface Spine neighbors t54 PSD:t65 
surface PSD neighbors t65 Spine:t54 
surface Spine neighbors t54 PSD:t89 
surface PSD neighbors t89 Spine:t54 
surface Spine neighbors t55 PSD:t3 
surface PSD neighbors t3 Spine:t55 
surface Spine neighbors t55 PSD:t32 
surface PSD neighbors t32 Spine:t55 
surface Spine neighbors t55 PSD:t38 
surface PSD neighbors t38 Spine:t55 
surface Spine neighbors t55 PSD:t65 
surface PSD neighbors t65 Spine:t55 
surface Spine neighbors t55 PSD:t89 
surface PSD neighbors t89 Spine:t55 
surface Spine neighbors t56 PSD:t8 
surface PSD neighbors t8 Spine:t56 
surface Spine neighbors t56 PSD:t24 
surface PSD neighbors t24 Spine:t56 
surface Spine neighbors t57 PSD:t8 
surface PSD neighbors t8 Spine:t57 
surface Spine neighbors t57 PSD:t13 
surface PSD neighbors t13 Spine:t57 
surface Spine neighbors t57 PSD:t24 
surface PSD neighbors t24 Spine:t57 
surface Spine neighbors t57 PSD:t29 
surface PSD neighbors t29 Spine:t57 
surface Spine neighbors t59 PSD:t38 
surface PSD neighbors t38 Spine:t59 
surface Spine neighbors t60 PSD:t24 
surface PSD neighbors t24 Spine:t60 
surface Spine neighbors t60 PSD:t27 
surface PSD neighbors t27 Spine:t60 
surface Spine neighbors t61 PSD:t25 
surface PSD neighbors t25 Spine:t61 
surface Spine neighbors t61 PSD:t33 
surface PSD neighbors t33 Spine:t61 
surface Spine neighbors t62 PSD:t13 
surface PSD neighbors t13 Spine:t62 
surface Spine neighbors t62 PSD:t29 
surface PSD neighbors t29 Spine:t62 
surface Spine neighbors t62 PSD:t30 
surface PSD neighbors t30 Spine:t62 
surface Spine neighbors t62 PSD:t31 
surface PSD neighbors t31 Spine:t62 
surface Spine neighbors t63 PSD:t30 
surface PSD neighbors t30 Spine:t63 
surface Spine neighbors t63 PSD:t31 
surface PSD neighbors t31 Spine:t63 
surface Spine neighbors t63 PSD:t32 
surface PSD neighbors t32 Spine:t63 
surface Spine neighbors t64 PSD:t25 
surface PSD neighbors t25 Spine:t64 
surface Spine neighbors t64 PSD:t33 
surface PSD neighbors t33 Spine:t64 
surface Spine neighbors t65 PSD:t35 
surface PSD neighbors t35 Spine:t65 
surface Spine neighbors t65 PSD:t40 
surface PSD neighbors t40 Spine:t65 
surface Spine neighbors t68 PSD:t35 
surface PSD neighbors t35 Spine:t68 
surface Spine neighbors t68 PSD:t36 
surface PSD neighbors t36 Spine:t68 
surface Spine neighbors t69 PSD:t35 
surface PSD neighbors t35 Spine:t69 
surface Spine neighbors t69 PSD:t36 
surface PSD neighbors t36 Spine:t69 
surface Spine neighbors t69 PSD:t39 
surface PSD neighbors t39 Spine:t69 
surface Spine neighbors t69 PSD:t42 
surface PSD neighbors t42 Spine:t69 
surface Spine neighbors t70 PSD:t35 
surface PSD neighbors t35 Spine:t70 
surface Spine neighbors t70 PSD:t40 
surface PSD neighbors t40 Spine:t70 
surface Spine neighbors t72 PSD:t36 
surface PSD neighbors t36 Spine:t72 
surface Spine neighbors t72 PSD:t37 
surface PSD neighbors t37 Spine:t72 
surface Spine neighbors t74 PSD:t39 
surface PSD neighbors t39 Spine:t74 
surface Spine neighbors t74 PSD:t42 
surface PSD neighbors t42 Spine:t74 
surface Spine neighbors t76 PSD:t41 
surface PSD neighbors t41 Spine:t76 
surface Spine neighbors t79 PSD:t65 
surface PSD neighbors t65 Spine:t79 
surface Spine neighbors t80 PSD:t46 
surface PSD neighbors t46 Spine:t80 
surface Spine neighbors t80 PSD:t47 
surface PSD neighbors t47 Spine:t80 
surface Spine neighbors t81 PSD:t46 
surface PSD neighbors t46 Spine:t81 
surface Spine neighbors t81 PSD:t47 
surface PSD neighbors t47 Spine:t81 
surface Spine neighbors t81 PSD:t48 
surface PSD neighbors t48 Spine:t81 
surface Spine neighbors t81 PSD:t50 
surface PSD neighbors t50 Spine:t81 
surface Spine neighbors t83 PSD:t89 
surface PSD neighbors t89 Spine:t83 
surface Spine neighbors t84 PSD:t47 
surface PSD neighbors t47 Spine:t84 
surface Spine neighbors t84 PSD:t48 
surface PSD neighbors t48 Spine:t84 
surface Spine neighbors t84 PSD:t50 
surface PSD neighbors t50 Spine:t84 
surface Spine neighbors t84 PSD:t52 
surface PSD neighbors t52 Spine:t84 
surface Spine neighbors t85 PSD:t50 
surface PSD neighbors t50 Spine:t85 
surface Spine neighbors t85 PSD:t52 
surface PSD neighbors t52 Spine:t85 
surface Spine neighbors t86 PSD:t47 
surface PSD neighbors t47 Spine:t86 
surface Spine neighbors t86 PSD:t50 
surface PSD neighbors t50 Spine:t86 
surface Spine neighbors t88 PSD:t11 
surface PSD neighbors t11 Spine:t88 
surface Spine neighbors t88 PSD:t54 
surface PSD neighbors t54 Spine:t88 
surface Spine neighbors t89 PSD:t11 
surface PSD neighbors t11 Spine:t89 
surface Spine neighbors t89 PSD:t53 
surface PSD neighbors t53 Spine:t89 
surface Spine neighbors t89 PSD:t54 
surface PSD neighbors t54 Spine:t89 
surface Spine neighbors t89 PSD:t56 
surface PSD neighbors t56 Spine:t89 
surface Spine neighbors t92 PSD:t53 
surface PSD neighbors t53 Spine:t92 
surface Spine neighbors t92 PSD:t54 
surface PSD neighbors t54 Spine:t92 
surface Spine neighbors t92 PSD:t56 
surface PSD neighbors t56 Spine:t92 
surface Spine neighbors t92 PSD:t57 
surface PSD neighbors t57 Spine:t92 
surface Spine neighbors t93 PSD:t56 
surface PSD neighbors t56 Spine:t93 
surface Spine neighbors t93 PSD:t57 
surface PSD neighbors t57 Spine:t93 
surface Spine neighbors t93 PSD:t58 
surface PSD neighbors t58 Spine:t93 
surface Spine neighbors t93 PSD:t60 
surface PSD neighbors t60 Spine:t93 
surface Spine neighbors t96 PSD:t57 
surface PSD neighbors t57 Spine:t96 
surface Spine neighbors t96 PSD:t58 
surface PSD neighbors t58 Spine:t96 
surface Spine neighbors t96 PSD:t60 
surface PSD neighbors t60 Spine:t96 
surface Spine neighbors t96 PSD:t61 
surface PSD neighbors t61 Spine:t96 
surface Spine neighbors t97 PSD:t60 
surface PSD neighbors t60 Spine:t97 
surface Spine neighbors t97 PSD:t61 
surface PSD neighbors t61 Spine:t97 
surface Spine neighbors t97 PSD:t62 
surface PSD neighbors t62 Spine:t97 
surface Spine neighbors t98 PSD:t57 
surface PSD neighbors t57 Spine:t98 
surface Spine neighbors t98 PSD:t60 
surface PSD neighbors t60 Spine:t98 
surface Spine neighbors t100 PSD:t61 
surface PSD neighbors t61 Spine:t100 
surface Spine neighbors t101 PSD:t66 
surface PSD neighbors t66 Spine:t101 
surface Spine neighbors t102 PSD:t61 
surface PSD neighbors t61 Spine:t102 
surface Spine neighbors t102 PSD:t62 
surface PSD neighbors t62 Spine:t102 
surface Spine neighbors t104 PSD:t63 
surface PSD neighbors t63 Spine:t104 
surface Spine neighbors t104 PSD:t64 
surface PSD neighbors t64 Spine:t104 
surface Spine neighbors t104 PSD:t66 
surface PSD neighbors t66 Spine:t104 
surface Spine neighbors t104 PSD:t67 
surface PSD neighbors t67 Spine:t104 
surface Spine neighbors t105 PSD:t66 
surface PSD neighbors t66 Spine:t105 
surface Spine neighbors t105 PSD:t67 
surface PSD neighbors t67 Spine:t105 
surface Spine neighbors t106 PSD:t66 
surface PSD neighbors t66 Spine:t106 
surface Spine neighbors t108 PSD:t67 
surface PSD neighbors t67 Spine:t108 
surface Spine neighbors t108 PSD:t68 
surface PSD neighbors t68 Spine:t108 
surface Spine neighbors t113 PSD:t34 
surface PSD neighbors t34 Spine:t113 
surface Spine neighbors t113 PSD:t76 
surface PSD neighbors t76 Spine:t113 
surface Spine neighbors t116 PSD:t74 
surface PSD neighbors t74 Spine:t116 
surface Spine neighbors t116 PSD:t75 
surface PSD neighbors t75 Spine:t116 
surface Spine neighbors t117 PSD:t74 
surface PSD neighbors t74 Spine:t117 
surface Spine neighbors t117 PSD:t75 
surface PSD neighbors t75 Spine:t117 
surface Spine neighbors t118 PSD:t34 
surface PSD neighbors t34 Spine:t118 
surface Spine neighbors t118 PSD:t76 
surface PSD neighbors t76 Spine:t118 
surface Spine neighbors t120 PSD:t78 
surface PSD neighbors t78 Spine:t120 
surface Spine neighbors t120 PSD:t79 
surface PSD neighbors t79 Spine:t120 
surface Spine neighbors t121 PSD:t78 
surface PSD neighbors t78 Spine:t121 
surface Spine neighbors t121 PSD:t79 
surface PSD neighbors t79 Spine:t121 
surface Spine neighbors t124 PSD:t84 
surface PSD neighbors t84 Spine:t124 
surface Spine neighbors t124 PSD:t85 
surface PSD neighbors t85 Spine:t124 
surface Spine neighbors t126 PSD:t7 
surface PSD neighbors t7 Spine:t126 
surface Spine neighbors t126 PSD:t10 
surface PSD neighbors t10 Spine:t126 
surface Spine neighbors t126 PSD:t11 
surface PSD neighbors t11 Spine:t126 
surface Spine neighbors t126 PSD:t15 
surface PSD neighbors t15 Spine:t126 
surface Spine neighbors t126 PSD:t43 
surface PSD neighbors t43 Spine:t126 
surface Spine neighbors t126 PSD:t44 
surface PSD neighbors t44 Spine:t126 
surface Spine neighbors t126 PSD:t46 
surface PSD neighbors t46 Spine:t126 
surface Spine neighbors t126 PSD:t47 
surface PSD neighbors t47 Spine:t126 
surface Spine neighbors t126 PSD:t48 
surface PSD neighbors t48 Spine:t126 
surface Spine neighbors t126 PSD:t49 
surface PSD neighbors t49 Spine:t126 
surface Spine neighbors t126 PSD:t50 
surface PSD neighbors t50 Spine:t126 
surface Spine neighbors t126 PSD:t52 
surface PSD neighbors t52 Spine:t126 
surface Spine neighbors t126 PSD:t53 
surface PSD neighbors t53 Spine:t126 
surface Spine neighbors t126 PSD:t54 
surface PSD neighbors t54 Spine:t126 
surface Spine neighbors t126 PSD:t55 
surface PSD neighbors t55 Spine:t126 
surface Spine neighbors t126 PSD:t56 
surface PSD neighbors t56 Spine:t126 
surface Spine neighbors t126 PSD:t57 
surface PSD neighbors t57 Spine:t126 
surface Spine neighbors t126 PSD:t59 
surface PSD neighbors t59 Spine:t126 
surface Spine neighbors t126 PSD:t60 
surface PSD neighbors t60 Spine:t126 
surface Spine neighbors t126 PSD:t84 
surface PSD neighbors t84 Spine:t126 
surface Spine neighbors t126 PSD:t85 
surface PSD neighbors t85 Spine:t126 
surface Spine neighbors t126 PSD:t88 
surface PSD neighbors t88 Spine:t126 
surface Spine neighbors t135 PSD:t96 
surface PSD neighbors t96 Spine:t135 
surface Spine neighbors t135 PSD:t97 
surface PSD neighbors t97 Spine:t135 
surface Spine neighbors t137 PSD:t97 
surface PSD neighbors t97 Spine:t137 
surface Spine neighbors t139 PSD:t99 
surface PSD neighbors t99 Spine:t139 
surface Spine neighbors t141 PSD:t0 
surface PSD neighbors t0 Spine:t141 
surface Spine neighbors t141 PSD:t1 
surface PSD neighbors t1 Spine:t141 
surface Spine neighbors t141 PSD:t2 
surface PSD neighbors t2 Spine:t141 
surface Spine neighbors t141 PSD:t3 
surface PSD neighbors t3 Spine:t141 
surface Spine neighbors t141 PSD:t4 
surface PSD neighbors t4 Spine:t141 
surface Spine neighbors t141 PSD:t5 
surface PSD neighbors t5 Spine:t141 
surface Spine neighbors t141 PSD:t6 
surface PSD neighbors t6 Spine:t141 
surface Spine neighbors t141 PSD:t7 
surface PSD neighbors t7 Spine:t141 
surface Spine neighbors t141 PSD:t8 
surface PSD neighbors t8 Spine:t141 
surface Spine neighbors t141 PSD:t9 
surface PSD neighbors t9 Spine:t141 
surface Spine neighbors t141 PSD:t12 
surface PSD neighbors t12 Spine:t141 
surface Spine neighbors t141 PSD:t14 
surface PSD neighbors t14 Spine:t141 
surface Spine neighbors t141 PSD:t15 
surface PSD neighbors t15 Spine:t141 
surface Spine neighbors t141 PSD:t16 
surface PSD neighbors t16 Spine:t141 
surface Spine neighbors t141 PSD:t18 
surface PSD neighbors t18 Spine:t141 
surface Spine neighbors t141 PSD:t19 
surface PSD neighbors t19 Spine:t141 
surface Spine neighbors t141 PSD:t20 
surface PSD neighbors t20 Spine:t141 
surface Spine neighbors t141 PSD:t21 
surface PSD neighbors t21 Spine:t141 
surface Spine neighbors t141 PSD:t22 
surface PSD neighbors t22 Spine:t141 
surface Spine neighbors t141 PSD:t99 
surface PSD neighbors t99 Spine:t141 
surface Spine neighbors t141 PSD:t100 
surface PSD neighbors t100 Spine:t141 
surface Spine neighbors t142 PSD:t0 
surface PSD neighbors t0 Spine:t142 
surface Spine neighbors t142 PSD:t1 
surface PSD neighbors t1 Spine:t142 
surface Spine neighbors t142 PSD:t2 
surface PSD neighbors t2 Spine:t142 
surface Spine neighbors t142 PSD:t5 
surface PSD neighbors t5 Spine:t142 
surface Spine neighbors t142 PSD:t6 
surface PSD neighbors t6 Spine:t142 
surface Spine neighbors t142 PSD:t7 
surface PSD neighbors t7 Spine:t142 
surface Spine neighbors t142 PSD:t8 
surface PSD neighbors t8 Spine:t142 
surface Spine neighbors t142 PSD:t9 
surface PSD neighbors t9 Spine:t142 
surface Spine neighbors t142 PSD:t12 
surface PSD neighbors t12 Spine:t142 
surface Spine neighbors t142 PSD:t14 
surface PSD neighbors t14 Spine:t142 
surface Spine neighbors t142 PSD:t15 
surface PSD neighbors t15 Spine:t142 
surface Spine neighbors t142 PSD:t16 
surface PSD neighbors t16 Spine:t142 
surface Spine neighbors t142 PSD:t18 
surface PSD neighbors t18 Spine:t142 
surface Spine neighbors t142 PSD:t19 
surface PSD neighbors t19 Spine:t142 
surface Spine neighbors t142 PSD:t20 
surface PSD neighbors t20 Spine:t142 
surface Spine neighbors t142 PSD:t21 
surface PSD neighbors t21 Spine:t142 
surface Spine neighbors t142 PSD:t22 
surface PSD neighbors t22 Spine:t142 
surface Spine neighbors t143 PSD:t0 
surface PSD neighbors t0 Spine:t143 
surface Spine neighbors t143 PSD:t1 
surface PSD neighbors t1 Spine:t143 
surface Spine neighbors t143 PSD:t2 
surface PSD neighbors t2 Spine:t143 
surface Spine neighbors t143 PSD:t5 
surface PSD neighbors t5 Spine:t143 
surface Spine neighbors t143 PSD:t6 
surface PSD neighbors t6 Spine:t143 
surface Spine neighbors t143 PSD:t7 
surface PSD neighbors t7 Spine:t143 
surface Spine neighbors t143 PSD:t8 
surface PSD neighbors t8 Spine:t143 
surface Spine neighbors t143 PSD:t9 
surface PSD neighbors t9 Spine:t143 
surface Spine neighbors t143 PSD:t12 
surface PSD neighbors t12 Spine:t143 
surface Spine neighbors t143 PSD:t13 
surface PSD neighbors t13 Spine:t143 
surface Spine neighbors t143 PSD:t14 
surface PSD neighbors t14 Spine:t143 
surface Spine neighbors t143 PSD:t15 
surface PSD neighbors t15 Spine:t143 
surface Spine neighbors t143 PSD:t16 
surface PSD neighbors t16 Spine:t143 
surface Spine neighbors t143 PSD:t17 
surface PSD neighbors t17 Spine:t143 
surface Spine neighbors t143 PSD:t18 
surface PSD neighbors t18 Spine:t143 
surface Spine neighbors t143 PSD:t19 
surface PSD neighbors t19 Spine:t143 
surface Spine neighbors t143 PSD:t20 
surface PSD neighbors t20 Spine:t143 
surface Spine neighbors t143 PSD:t21 
surface PSD neighbors t21 Spine:t143 
surface Spine neighbors t143 PSD:t22 
surface PSD neighbors t22 Spine:t143 
surface Spine neighbors t143 PSD:t24 
surface PSD neighbors t24 Spine:t143 
surface Spine neighbors t143 PSD:t25 
surface PSD neighbors t25 Spine:t143 
surface Spine neighbors t143 PSD:t26 
surface PSD neighbors t26 Spine:t143 
surface Spine neighbors t143 PSD:t27 
surface PSD neighbors t27 Spine:t143 
surface Spine neighbors t143 PSD:t29 
surface PSD neighbors t29 Spine:t143 
surface Spine neighbors t143 PSD:t30 
surface PSD neighbors t30 Spine:t143 
surface Spine neighbors t143 PSD:t31 
surface PSD neighbors t31 Spine:t143 
surface Spine neighbors t143 PSD:t33 
surface PSD neighbors t33 Spine:t143 
surface Spine neighbors t143 PSD:t35 
surface PSD neighbors t35 Spine:t143 
surface Spine neighbors t143 PSD:t36 
surface PSD neighbors t36 Spine:t143 
surface Spine neighbors t143 PSD:t37 
surface PSD neighbors t37 Spine:t143 
surface Spine neighbors t143 PSD:t39 
surface PSD neighbors t39 Spine:t143 
surface Spine neighbors t143 PSD:t40 
surface PSD neighbors t40 Spine:t143 
surface Spine neighbors t143 PSD:t41 
surface PSD neighbors t41 Spine:t143 
surface Spine neighbors t143 PSD:t42 
surface PSD neighbors t42 Spine:t143 
surface Spine neighbors t143 PSD:t93 
surface PSD neighbors t93 Spine:t143 
surface Spine neighbors t143 PSD:t101 
surface PSD neighbors t101 Spine:t143 
surface Spine neighbors t144 PSD:t13 
surface PSD neighbors t13 Spine:t144 
surface Spine neighbors t144 PSD:t17 
surface PSD neighbors t17 Spine:t144 
surface Spine neighbors t144 PSD:t24 
surface PSD neighbors t24 Spine:t144 
surface Spine neighbors t144 PSD:t25 
surface PSD neighbors t25 Spine:t144 
surface Spine neighbors t144 PSD:t26 
surface PSD neighbors t26 Spine:t144 
surface Spine neighbors t144 PSD:t29 
surface PSD neighbors t29 Spine:t144 
surface Spine neighbors t144 PSD:t30 
surface PSD neighbors t30 Spine:t144 
surface Spine neighbors t144 PSD:t31 
surface PSD neighbors t31 Spine:t144 
surface Spine neighbors t144 PSD:t33 
surface PSD neighbors t33 Spine:t144 
surface Spine neighbors t144 PSD:t35 
surface PSD neighbors t35 Spine:t144 
surface Spine neighbors t144 PSD:t36 
surface PSD neighbors t36 Spine:t144 
surface Spine neighbors t144 PSD:t37 
surface PSD neighbors t37 Spine:t144 
surface Spine neighbors t144 PSD:t39 
surface PSD neighbors t39 Spine:t144 
surface Spine neighbors t144 PSD:t40 
surface PSD neighbors t40 Spine:t144 
surface Spine neighbors t144 PSD:t41 
surface PSD neighbors t41 Spine:t144 
surface Spine neighbors t144 PSD:t42 
surface PSD neighbors t42 Spine:t144 
surface Spine neighbors t145 PSD:t10 
surface PSD neighbors t10 Spine:t145 
surface Spine neighbors t145 PSD:t11 
surface PSD neighbors t11 Spine:t145 
surface Spine neighbors t145 PSD:t13 
surface PSD neighbors t13 Spine:t145 
surface Spine neighbors t145 PSD:t17 
surface PSD neighbors t17 Spine:t145 
surface Spine neighbors t145 PSD:t24 
surface PSD neighbors t24 Spine:t145 
surface Spine neighbors t145 PSD:t25 
surface PSD neighbors t25 Spine:t145 
surface Spine neighbors t145 PSD:t26 
surface PSD neighbors t26 Spine:t145 
surface Spine neighbors t145 PSD:t29 
surface PSD neighbors t29 Spine:t145 
surface Spine neighbors t145 PSD:t30 
surface PSD neighbors t30 Spine:t145 
surface Spine neighbors t145 PSD:t31 
surface PSD neighbors t31 Spine:t145 
surface Spine neighbors t145 PSD:t33 
surface PSD neighbors t33 Spine:t145 
surface Spine neighbors t145 PSD:t35 
surface PSD neighbors t35 Spine:t145 
surface Spine neighbors t145 PSD:t36 
surface PSD neighbors t36 Spine:t145 
surface Spine neighbors t145 PSD:t37 
surface PSD neighbors t37 Spine:t145 
surface Spine neighbors t145 PSD:t39 
surface PSD neighbors t39 Spine:t145 
surface Spine neighbors t145 PSD:t40 
surface PSD neighbors t40 Spine:t145 
surface Spine neighbors t145 PSD:t41 
surface PSD neighbors t41 Spine:t145 
surface Spine neighbors t145 PSD:t42 
surface PSD neighbors t42 Spine:t145 
surface Spine neighbors t145 PSD:t43 
surface PSD neighbors t43 Spine:t145 
surface Spine neighbors t145 PSD:t44 
surface PSD neighbors t44 Spine:t145 
surface Spine neighbors t145 PSD:t46 
surface PSD neighbors t46 Spine:t145 
surface Spine neighbors t145 PSD:t47 
surface PSD neighbors t47 Spine:t145 
surface Spine neighbors t145 PSD:t48 
surface PSD neighbors t48 Spine:t145 
surface Spine neighbors t145 PSD:t49 
surface PSD neighbors t49 Spine:t145 
surface Spine neighbors t145 PSD:t50 
surface PSD neighbors t50 Spine:t145 
surface Spine neighbors t145 PSD:t52 
surface PSD neighbors t52 Spine:t145 
surface Spine neighbors t145 PSD:t53 
surface PSD neighbors t53 Spine:t145 
surface Spine neighbors t145 PSD:t54 
surface PSD neighbors t54 Spine:t145 
surface Spine neighbors t145 PSD:t55 
surface PSD neighbors t55 Spine:t145 
surface Spine neighbors t145 PSD:t56 
surface PSD neighbors t56 Spine:t145 
surface Spine neighbors t145 PSD:t57 
surface PSD neighbors t57 Spine:t145 
surface Spine neighbors t145 PSD:t60 
surface PSD neighbors t60 Spine:t145 
surface Spine neighbors t145 PSD:t101 
surface PSD neighbors t101 Spine:t145 
surface Spine neighbors t146 PSD:t10 
surface PSD neighbors t10 Spine:t146 
surface Spine neighbors t146 PSD:t11 
surface PSD neighbors t11 Spine:t146 
surface Spine neighbors t146 PSD:t43 
surface PSD neighbors t43 Spine:t146 
surface Spine neighbors t146 PSD:t44 
surface PSD neighbors t44 Spine:t146 
surface Spine neighbors t146 PSD:t46 
surface PSD neighbors t46 Spine:t146 
surface Spine neighbors t146 PSD:t47 
surface PSD neighbors t47 Spine:t146 
surface Spine neighbors t146 PSD:t48 
surface PSD neighbors t48 Spine:t146 
surface Spine neighbors t146 PSD:t49 
surface PSD neighbors t49 Spine:t146 
surface Spine neighbors t146 PSD:t50 
surface PSD neighbors t50 Spine:t146 
surface Spine neighbors t146 PSD:t52 
surface PSD neighbors t52 Spine:t146 
surface Spine neighbors t146 PSD:t53 
surface PSD neighbors t53 Spine:t146 
surface Spine neighbors t146 PSD:t54 
surface PSD neighbors t54 Spine:t146 
surface Spine neighbors t146 PSD:t55 
surface PSD neighbors t55 Spine:t146 
surface Spine neighbors t146 PSD:t56 
surface PSD neighbors t56 Spine:t146 
surface Spine neighbors t146 PSD:t57 
surface PSD neighbors t57 Spine:t146 
surface Spine neighbors t146 PSD:t60 
surface PSD neighbors t60 Spine:t146 
surface Spine neighbors t147 PSD:t10 
surface PSD neighbors t10 Spine:t147 
surface Spine neighbors t147 PSD:t11 
surface PSD neighbors t11 Spine:t147 
surface Spine neighbors t147 PSD:t23 
surface PSD neighbors t23 Spine:t147 
surface Spine neighbors t147 PSD:t43 
surface PSD neighbors t43 Spine:t147 
surface Spine neighbors t147 PSD:t44 
surface PSD neighbors t44 Spine:t147 
surface Spine neighbors t147 PSD:t45 
surface PSD neighbors t45 Spine:t147 
surface Spine neighbors t147 PSD:t46 
surface PSD neighbors t46 Spine:t147 
surface Spine neighbors t147 PSD:t47 
surface PSD neighbors t47 Spine:t147 
surface Spine neighbors t147 PSD:t48 
surface PSD neighbors t48 Spine:t147 
surface Spine neighbors t147 PSD:t49 
surface PSD neighbors t49 Spine:t147 
surface Spine neighbors t147 PSD:t50 
surface PSD neighbors t50 Spine:t147 
surface Spine neighbors t147 PSD:t52 
surface PSD neighbors t52 Spine:t147 
surface Spine neighbors t147 PSD:t53 
surface PSD neighbors t53 Spine:t147 
surface Spine neighbors t147 PSD:t54 
surface PSD neighbors t54 Spine:t147 
surface Spine neighbors t147 PSD:t55 
surface PSD neighbors t55 Spine:t147 
surface Spine neighbors t147 PSD:t56 
surface PSD neighbors t56 Spine:t147 
surface Spine neighbors t147 PSD:t57 
surface PSD neighbors t57 Spine:t147 
surface Spine neighbors t147 PSD:t58 
surface PSD neighbors t58 Spine:t147 
surface Spine neighbors t147 PSD:t59 
surface PSD neighbors t59 Spine:t147 
surface Spine neighbors t147 PSD:t60 
surface PSD neighbors t60 Spine:t147 
surface Spine neighbors t147 PSD:t61 
surface PSD neighbors t61 Spine:t147 
surface Spine neighbors t147 PSD:t62 
surface PSD neighbors t62 Spine:t147 
surface Spine neighbors t147 PSD:t63 
surface PSD neighbors t63 Spine:t147 
surface Spine neighbors t147 PSD:t64 
surface PSD neighbors t64 Spine:t147 
surface Spine neighbors t147 PSD:t66 
surface PSD neighbors t66 Spine:t147 
surface Spine neighbors t147 PSD:t67 
surface PSD neighbors t67 Spine:t147 
surface Spine neighbors t147 PSD:t68 
surface PSD neighbors t68 Spine:t147 
surface Spine neighbors t147 PSD:t69 
surface PSD neighbors t69 Spine:t147 
surface Spine neighbors t147 PSD:t70 
surface PSD neighbors t70 Spine:t147 
surface Spine neighbors t148 PSD:t45 
surface PSD neighbors t45 Spine:t148 
surface Spine neighbors t148 PSD:t58 
surface PSD neighbors t58 Spine:t148 
surface Spine neighbors t148 PSD:t61 
surface PSD neighbors t61 Spine:t148 
surface Spine neighbors t148 PSD:t62 
surface PSD neighbors t62 Spine:t148 
surface Spine neighbors t148 PSD:t63 
surface PSD neighbors t63 Spine:t148 
surface Spine neighbors t148 PSD:t64 
surface PSD neighbors t64 Spine:t148 
surface Spine neighbors t148 PSD:t66 
surface PSD neighbors t66 Spine:t148 
surface Spine neighbors t148 PSD:t67 
surface PSD neighbors t67 Spine:t148 
surface Spine neighbors t148 PSD:t68 
surface PSD neighbors t68 Spine:t148 
surface Spine neighbors t148 PSD:t70 
surface PSD neighbors t70 Spine:t148 
surface Spine neighbors t149 PSD:t28 
surface PSD neighbors t28 Spine:t149 
surface Spine neighbors t149 PSD:t34 
surface PSD neighbors t34 Spine:t149 
surface Spine neighbors t149 PSD:t45 
surface PSD neighbors t45 Spine:t149 
surface Spine neighbors t149 PSD:t58 
surface PSD neighbors t58 Spine:t149 
surface Spine neighbors t149 PSD:t59 
surface PSD neighbors t59 Spine:t149 
surface Spine neighbors t149 PSD:t61 
surface PSD neighbors t61 Spine:t149 
surface Spine neighbors t149 PSD:t62 
surface PSD neighbors t62 Spine:t149 
surface Spine neighbors t149 PSD:t63 
surface PSD neighbors t63 Spine:t149 
surface Spine neighbors t149 PSD:t64 
surface PSD neighbors t64 Spine:t149 
surface Spine neighbors t149 PSD:t66 
surface PSD neighbors t66 Spine:t149 
surface Spine neighbors t149 PSD:t67 
surface PSD neighbors t67 Spine:t149 
surface Spine neighbors t149 PSD:t68 
surface PSD neighbors t68 Spine:t149 
surface Spine neighbors t149 PSD:t69 
surface PSD neighbors t69 Spine:t149 
surface Spine neighbors t149 PSD:t70 
surface PSD neighbors t70 Spine:t149 
surface Spine neighbors t149 PSD:t71 
surface PSD neighbors t71 Spine:t149 
surface Spine neighbors t149 PSD:t72 
surface PSD neighbors t72 Spine:t149 
surface Spine neighbors t149 PSD:t73 
surface PSD neighbors t73 Spine:t149 
surface Spine neighbors t149 PSD:t74 
surface PSD neighbors t74 Spine:t149 
surface Spine neighbors t149 PSD:t75 
surface PSD neighbors t75 Spine:t149 
surface Spine neighbors t149 PSD:t76 
surface PSD neighbors t76 Spine:t149 
surface Spine neighbors t149 PSD:t78 
surface PSD neighbors t78 Spine:t149 
surface Spine neighbors t149 PSD:t79 
surface PSD neighbors t79 Spine:t149 
surface Spine neighbors t149 PSD:t80 
surface PSD neighbors t80 Spine:t149 
surface Spine neighbors t149 PSD:t81 
surface PSD neighbors t81 Spine:t149 
surface Spine neighbors t149 PSD:t82 
surface PSD neighbors t82 Spine:t149 
surface Spine neighbors t149 PSD:t83 
surface PSD neighbors t83 Spine:t149 
surface Spine neighbors t149 PSD:t84 
surface PSD neighbors t84 Spine:t149 
surface Spine neighbors t149 PSD:t85 
surface PSD neighbors t85 Spine:t149 
surface Spine neighbors t149 PSD:t86 
surface PSD neighbors t86 Spine:t149 
surface Spine neighbors t149 PSD:t87 
surface PSD neighbors t87 Spine:t149 
surface Spine neighbors t149 PSD:t88 
surface PSD neighbors t88 Spine:t149 
surface Spine neighbors t149 PSD:t90 
surface PSD neighbors t90 Spine:t149 
surface Spine neighbors t149 PSD:t91 
surface PSD neighbors t91 Spine:t149 
surface Spine neighbors t149 PSD:t92 
surface PSD neighbors t92 Spine:t149 
surface Spine neighbors t149 PSD:t94 
surface PSD neighbors t94 Spine:t149 
surface Spine neighbors t149 PSD:t95 
surface PSD neighbors t95 Spine:t149 
surface Spine neighbors t149 PSD:t96 
surface PSD neighbors t96 Spine:t149 
surface Spine neighbors t149 PSD:t97 
surface PSD neighbors t97 Spine:t149 
surface Spine neighbors t150 PSD:t72 
surface PSD neighbors t72 Spine:t150 
surface Spine neighbors t150 PSD:t78 
surface PSD neighbors t78 Spine:t150 
surface Spine neighbors t150 PSD:t79 
surface PSD neighbors t79 Spine:t150 
surface Spine neighbors t150 PSD:t80 
surface PSD neighbors t80 Spine:t150 
surface Spine neighbors t150 PSD:t81 
surface PSD neighbors t81 Spine:t150 
surface Spine neighbors t150 PSD:t82 
surface PSD neighbors t82 Spine:t150 
surface Spine neighbors t150 PSD:t83 
surface PSD neighbors t83 Spine:t150 
surface Spine neighbors t150 PSD:t84 
surface PSD neighbors t84 Spine:t150 
surface Spine neighbors t150 PSD:t85 
surface PSD neighbors t85 Spine:t150 
surface Spine neighbors t150 PSD:t86 
surface PSD neighbors t86 Spine:t150 
surface Spine neighbors t150 PSD:t88 
surface PSD neighbors t88 Spine:t150 
surface Spine neighbors t150 PSD:t90 
surface PSD neighbors t90 Spine:t150 
surface Spine neighbors t150 PSD:t91 
surface PSD neighbors t91 Spine:t150 
surface Spine neighbors t150 PSD:t92 
surface PSD neighbors t92 Spine:t150 
surface Spine neighbors t150 PSD:t95 
surface PSD neighbors t95 Spine:t150 
surface Spine neighbors t150 PSD:t96 
surface PSD neighbors t96 Spine:t150 
surface Spine neighbors t150 PSD:t97 
surface PSD neighbors t97 Spine:t150 
surface Spine neighbors t151 PSD:t72 
surface PSD neighbors t72 Spine:t151 
surface Spine neighbors t151 PSD:t73 
surface PSD neighbors t73 Spine:t151 
surface Spine neighbors t151 PSD:t75 
surface PSD neighbors t75 Spine:t151 
surface Spine neighbors t151 PSD:t76 
surface PSD neighbors t76 Spine:t151 
surface Spine neighbors t151 PSD:t77 
surface PSD neighbors t77 Spine:t151 
surface Spine neighbors t151 PSD:t78 
surface PSD neighbors t78 Spine:t151 
surface Spine neighbors t151 PSD:t79 
surface PSD neighbors t79 Spine:t151 
surface Spine neighbors t151 PSD:t80 
surface PSD neighbors t80 Spine:t151 
surface Spine neighbors t151 PSD:t81 
surface PSD neighbors t81 Spine:t151 
surface Spine neighbors t151 PSD:t82 
surface PSD neighbors t82 Spine:t151 
surface Spine neighbors t151 PSD:t83 
surface PSD neighbors t83 Spine:t151 
surface Spine neighbors t151 PSD:t84 
surface PSD neighbors t84 Spine:t151 
surface Spine neighbors t151 PSD:t85 
surface PSD neighbors t85 Spine:t151 
surface Spine neighbors t151 PSD:t86 
surface PSD neighbors t86 Spine:t151 
surface Spine neighbors t151 PSD:t88 
surface PSD neighbors t88 Spine:t151 
surface Spine neighbors t151 PSD:t90 
surface PSD neighbors t90 Spine:t151 
surface Spine neighbors t151 PSD:t91 
surface PSD neighbors t91 Spine:t151 
surface Spine neighbors t151 PSD:t92 
surface PSD neighbors t92 Spine:t151 
surface Spine neighbors t151 PSD:t93 
surface PSD neighbors t93 Spine:t151 
surface Spine neighbors t151 PSD:t94 
surface PSD neighbors t94 Spine:t151 
surface Spine neighbors t151 PSD:t95 
surface PSD neighbors t95 Spine:t151 
surface Spine neighbors t151 PSD:t96 
surface PSD neighbors t96 Spine:t151 
surface Spine neighbors t151 PSD:t97 
surface PSD neighbors t97 Spine:t151 
surface Spine neighbors t151 PSD:t98 
surface PSD neighbors t98 Spine:t151 
surface Spine neighbors t151 PSD:t99 
surface PSD neighbors t99 Spine:t151 
surface Spine neighbors t151 PSD:t100 
surface PSD neighbors t100 Spine:t151 
surface Spine neighbors t151 PSD:t101 
surface PSD neighbors t101 Spine:t151 
surface Spine neighbors t152 PSD:t73 
surface PSD neighbors t73 Spine:t152 
surface Spine neighbors t152 PSD:t77 
surface PSD neighbors t77 Spine:t152 
surface Spine neighbors t152 PSD:t93 
surface PSD neighbors t93 Spine:t152 
surface Spine neighbors t152 PSD:t94 
surface PSD neighbors t94 Spine:t152 
surface Spine neighbors t152 PSD:t95 
surface PSD neighbors t95 Spine:t152 
surface Spine neighbors t152 PSD:t98 
surface PSD neighbors t98 Spine:t152 
surface Spine neighbors t152 PSD:t99 
surface PSD neighbors t99 Spine:t152 
surface Spine neighbors t152 PSD:t100 
surface PSD neighbors t100 Spine:t152 
surface Spine neighbors t152 PSD:t101 
surface PSD neighbors t101 Spine:t152 
surface Spine neighbors t153 PSD:t32 
surface PSD neighbors t32 Spine:t153 
surface Spine neighbors t153 PSD:t38 
surface PSD neighbors t38 Spine:t153 
surface Spine neighbors t153 PSD:t65 
surface PSD neighbors t65 Spine:t153 
surface Spine neighbors t153 PSD:t73 
surface PSD neighbors t73 Spine:t153 
surface Spine neighbors t153 PSD:t75 
surface PSD neighbors t75 Spine:t153 
surface Spine neighbors t153 PSD:t77 
surface PSD neighbors t77 Spine:t153 
surface Spine neighbors t153 PSD:t89 
surface PSD neighbors t89 Spine:t153 
surface Spine neighbors t153 PSD:t93 
surface PSD neighbors t93 Spine:t153 
surface Spine neighbors t153 PSD:t94 
surface PSD neighbors t94 Spine:t153 
surface Spine neighbors t153 PSD:t95 
surface PSD neighbors t95 Spine:t153 
surface Spine neighbors t153 PSD:t98 
surface PSD neighbors t98 Spine:t153 
surface Spine neighbors t153 PSD:t99 
surface PSD neighbors t99 Spine:t153 
surface Spine neighbors t153 PSD:t100 
surface PSD neighbors t100 Spine:t153 
surface Spine neighbors t153 PSD:t101 
surface PSD neighbors t101 Spine:t153 
surface Spine neighbors t154 PSD:t32 
surface PSD neighbors t32 Spine:t154 
surface Spine neighbors t154 PSD:t65 
surface PSD neighbors t65 Spine:t154 
surface Spine neighbors t154 PSD:t89 
surface PSD neighbors t89 Spine:t154 
surface Spine neighbors t155 PSD:t32 
surface PSD neighbors t32 Spine:t155 
surface Spine neighbors t155 PSD:t38 
surface PSD neighbors t38 Spine:t155 
surface Spine neighbors t155 PSD:t65 
surface PSD neighbors t65 Spine:t155 
surface Spine neighbors t155 PSD:t89 
surface PSD neighbors t89 Spine:t155 
surface Spine neighbors t157 PSD:t38 
surface PSD neighbors t38 Spine:t157 
surface Spine neighbors t159 PSD:t32 
surface PSD neighbors t32 Spine:t159 
surface Spine neighbors t167 PSD:t65 
surface PSD neighbors t65 Spine:t167 
surface Spine neighbors t169 PSD:t89 
surface PSD neighbors t89 Spine:t169 
