# Supplementary material for: Enabling surface dependent diffusion in spatial simulations using Smoldyn
Source: BMC Res Notes. 2015 Dec 8;8:752. doi: 10.1186/s13104-015-1723-6 (PMC4673859; doi:10.1186/s13104-015-1723-6)
Supplement: Supplementary file 1 — 10.1186/s13104-015-1723-6 Smoldyn configuration files used in this manuscript. [file 13104_2015_1723_MOESM1_ESM.tgz › SmoldynExtension-additionalFile1/Smoldyn_TestDiffusion.smol]

# Smoldyn V2.21 Diffusion Testing

# Keep units to nm and s!

graphics opengl_good

output_root ...
output_files POS.txt TOT.txt 

cmd b molcountheader TOT.txt  
dim 3

max_species 10
max_mol 10000
molperbox 20

##############
#Species Def #
##############

species PIP2
color PIP2 green


time_start 0
time_stop 100
time_step 0.001	

boundaries 0 -1500 1500 r
boundaries 1 -1500 1500 r 		
boundaries 2 -1500 1500 r

max_surface 3
max_compartment 2

start_surface plane_slow 
  polygon front face
  polygon back face
  max_panels tri 1 
  panel tri -1500 1500 0 1500 1500 0 1500 -1500 0 t1
  color both 0.5 0.5 0.5 0.5
  thickness 1
end_surface

start_surface plane_fast 
  polygon front face
  polygon back face
  max_panels tri 1 
  panel tri 1500 -1500 0 -1500 -1500 0 -1500 1500 0 t1
  color both 0.1 0.1 0.1 0.5
  thickness 1
end_surface

surface plane_slow neighbors t1 plane_fast:t1
surface plane_fast neighbors t1 plane_slow:t1

###########
#Diffusion#
###########

#D in nm^2/s

  difc PIP2(all) 80000

  surface plane_slow sdifc PIP2 all 800
  
#####################
#molecule quantities#
##################### 

surface_mol 1 PIP2(down) plane_fast all all
 
cmd N 1000 listmols2 POS.txt  
cmd N 50 molcount TOT.txt
 
end_file
 
